# Supplementary material for: Global Transcriptional Repression of Diguanylate Cyclases by MucR1 Is Essential for Sinorhizobium-Soybean Symbiosis
Source: mBio. 2021 Oct 26;12(5):e01192-21. doi: 10.1128/mBio.01192-21 (PMC8546604; doi:10.1128/mBio.01192-21)
Supplement: DATA SET S1 [file mbio.01192-21-sd001.xlsx]

## Sheet: Sheet1
Dataset S1. RNA-seq analysis of SF45436.
Gene	COG	Fuction	RPKM (reads per kilobase per million mapped reads)
			Exponential phase			Stationary phase			Bacteroids
			Replicate_1	Replicate_2	Replicate_3	Replicate_1	Replicate_2	Replicate_3	Replicate_1	Replicate_2	Replicate_3
SF45436_a41920	N	Plasmid replication protein RepA	121.212	113.52	174.713	90.0617	88.0128	126.457	194.697	90.9887	41.4443
SF45436_a41930	D	Plasmid replication protein RepB	108.448	105.642	149.501	154.584	155.768	229.239	204.82	80.8484	38.4633
SF45436_a41940		Plasmid replication protein RepC	16.0061	18.2591	26.6311	162.463	175.046	40.3557	19.1149	3.18199	9.75678
SF45436_a41950		Mobile element protein	4.28482	1.81694	4.93143	112.036	125.614	17.3715	6.89082	0	18.9479
SF45436_a41960		hypothetical protein	6.07427	8.11357	6.29183	318.371	224.373	75.9894	45.5572	17.2815	579.883
SF45436_a41970	K	Cold shock protein CspA	2640.27	2747.04	2733.13	555.986	629.577	919.536	883.459	365.237	219.835
SF45436_a41980	L	Phage DNA invertase	55.4942	44.0489	49.4254	203.694	209.199	68.8654	12.5738	24.3328	32.7298
SF45436_a41990		hypothetical protein	10.6596	7.58455	10.6047	120.591	149.363	31.0777	28.2893	0	29.6024
SF45436_a42000	U	COG3267: Type II secretory pathway2C component ExeA (predicted ATPase)	4.1448	3.73482	4.24025	50	59.1346	26.856	11.9678	0	11.4257
SF45436_a42010		putative integrase protein	2.34092	2.0101	2.42476	102.162	120.44	27.7597	7.7004	0	26.1953
SF45436_a42020		putative integrase protein	0.838828	0	0	2.69176	4.42642	0	0.551862	0	0.867127
SF45436_a42030		hypothetical protein	10.4037	6.76779	8.1639	89.0269	106.056	29.8879	26.1338	0	161.932
SF45436_a42040	L	DNA integration/recombination/invertion protein	23.5462	30.7419	25.4694	174.599	137.641	76.594	124.394	0.719545	668.999
SF45436_a42050	X	transposase	20.6928	16.7054	26.0138	127.129	123.006	55.3136	98.7168	0	52.106
SF45436_a42060		hypothetical protein	33.2915	27.2916	30.5035	155.233	162.6	51.5964	33.5978	0	12.4461
SF45436_a42070	X	Mobile element protein	42.9738	32.7515	36.0916	79.6486	88.4148	35.4838	26.5743	0	18.4765
SF45436_a42080	X	Mobile element protein	12.4523	12.1704	9.43774	85.1155	105.242	22.9551	25.1763	0	22.9191
SF45436_a42090	X	hypothetical protein	208.426	172.172	179.213	194.465	195.844	71.1434	71.4809	0	131.638
SF45436_a42100	I	hypothetical protein	947.904	905.119	867.595	210.414	270.386	379.621	311.924	0.346706	77.0714
SF45436_a42110		hypothetical protein	1344.89	1304.01	1273.19	289.08	620.161	1571.33	756.866	0.267644	93.8733
SF45436_a42120	E	Formiminoglutamase (EC 3.5.3.8)	1428.94	1431.89	1402.21	278.484	317.552	681.132	853.534	1.61796	142.9
SF45436_a42130	R	radical SAM domain protein	3138.55	3073.17	3267.42	935.3	1387.63	3289.16	4629.12	4.67704	671.653
SF45436_a42140		hypothetical protein	32522.8	33681.9	26150.7	7127.58	10092.6	38826.6	76851.7	95.4596	18392.5
SF45436_a42150		putative integrase protein	22.4196	17.7616	24.8813	171.722	128.165	35.737	78.4898	0	124.674
SF45436_a42160		hypothetical protein	5.09115	4.52434	6.46213	127.338	134.942	26.3103	12.4025	0	9.53338
SF45436_a42170	X	Mobile element protein	9.68846	8.40334	10.5874	142.783	142.186	37.3659	6.18086	0	24.4313
SF45436_a42180	X	D-alanyl-D-alanine carboxypeptidase (EC 3.4.16.4)	0.5181	2.22441	0.894427	117.488	156.292	19.917	1.36342	0	9.7743
SF45436_a42190	X	Mobile element protein	9.49223	9.05645	8.61369	192.914	190.084	50.1921	38.19	1.48383	73.0273
SF45436_a42200		Mobile element protein	0.269623	0.857484	0.827497	259.371	266.217	56.0996	0.473025	0	0.603892
SF45436_a42210	L	Mobile element protein	1.94377	1.97044	2.65655	171.011	133.769	37.6781	6.23414	5.92508	5.4629
SF45436_a42220	X	Mobile element protein	9.73957	9.06299	9.27192	152.539	138.533	49.6709	10.6003	0	16.5938
SF45436_a42230	M	conserved putative membrane protein	1.95727	1.69234	3.51973	148.776	139.755	26.8607	4.58735	3.4803	4.86855
SF45436_a42240	S	hypothetical protein	8.95698	10.2549	7.55967	343.633	314.05	82.4829	38.4994	2.42694	20.9874
SF45436_a42250	C	Cytochrome b	1.6014	1.14591	2.30383	67.6612	62.674	18.5206	5.00439	0	1.96582
SF45436_a42260	TK	FIG01075101: hypothetical protein	13.1528	14.4911	10.6324	91.4482	97.2238	34.2797	12.5677	13.3643	13.5156
SF45436_a42270	K	Riorf105 protein	35.2308	19.3531	25.8029	134.751	183.093	35.4761	13.345	0	19.5892
SF45436_a42280		hypothetical protein	226.798	217.962	268.626	340.34	320.5	192.249	302.041	2.23733	147.384
SF45436_a42290		hypothetical protein	8.00699	9.16728	5.52918	140.461	159.15	32.3459	21.0711	0	4.13856
SF45436_a42300		hypothetical protein	43.2835	46.0983	33.0171	114.131	118.628	143.634	103.309	0	43.1829
SF45436_a42310	N	Chromosome (plasmid) partitioning protein ParA	54.0304	46.748	51.1101	143.772	180.181	100.308	96.2188	0	45.0651
SF45436_a42320		mobilisation protein	89.1286	87.5452	97.4347	141.739	215.045	147.324	118.313	0	250.315
SF45436_a42330		IncQ plasmid conjugative transfer DNA nicking endonuclease TraR (pTi VirD2 homolog)	112.451	124.619	123.344	335.367	395.225	504.463	130.899	0	151.332
SF45436_a42340		hypothetical protein	137.45	154.337	130.208	147.554	179.8	353.703	158.004	0	284.173
SF45436_a42350	R	GENE II AND X PROTEINS	12.3185	14.5736	12.7597	194.485	238.779	49.7629	23.3403	0	12.9887
SF45436_a42360	R	Probable transmembrane protein	29.1143	29.4117	26.4684	150.215	75.7409	43.0409	22.8563	0	12.7721
SF45436_a42370	X	transposase	31.1033	28.4096	31.7253	100.282	134.311	80.4871	147.41	0	60.1909
SF45436_a42380		Effector protein nopP Nodulation outer protein P	20.2023	21.0377	24.2433	237.704	244.412	89.8943	199.365	0	96.0782
SF45436_a42390	X	Mobile element protein	0.64056	0.305576	1.10584	76.0546	105.349	17.5294	2.10711	0	1.82097
SF45436_a42400	X	RNA directed DNA polymerase (reverse transcriptase)	34.0099	37.4406	42.5546	246.63	221.803	52.0468	72.7474	0	146.398
SF45436_a42410	X	Retron-type RNA-directed DNA polymerase (EC 2.7.7.49)	9.45885	10.8557	11.044	146.633	173.371	34.656	8.83838	0	33.8685
SF45436_a42420	X	Retron-type RNA-directed DNA polymerase (EC 2.7.7.49)	5.13594	4.81419	7.67392	202.977	181.789	34.0511	4.8609	0	11.5033
SF45436_a42430		hypothetical protein	3.1086	3.95451	1.98762	84.9753	109.358	12.6028	4.09027	0	2.85642
SF45436_a42440	X	hypothetical protein	5.42012	2.58564	5.54494	206.783	219.278	33.746	3.16967	1.22384	29.8825
SF45436_a42450		hypothetical protein	7.63333	5.60223	12.1642	579.088	585.615	94.1161	10.0439	0	13.9607
SF45436_a42460		hypothetical protein	1.44388	2.20415	1.99413	88.3428	93.4627	16.1815	0.759941	0	2.68667
SF45436_a42470	X	transposase	25.6492	20.5337	22.564	85.1454	97.4923	57.628	122.971	0.599119	47.6956
SF45436_a42480	L	FIG00986851: hypothetical protein	0.153177	0.803798	0.793318	31.2947	33.1404	7.28576	0.403099	0	0.356276
SF45436_a42490	L	FIG00986851: hypothetical protein	0.20724	0.395451	0	60.2955	52.8566	10.2623	0.272685	0	1.28539
SF45436_a42500	L	FIG00986851: hypothetical protein	1.01072	0.413279	1.10785	104.096	70.0123	21.7008	1.3299	0	2.68667
SF45436_a42510		FIG00791903: hypothetical protein	0.664732	0.634214	0	21.331	23.3848	2.16558	3.4986	0	1.20252
SF45436_a42520		FIG00792656: hypothetical protein	0.34882	1.49762	1.40511	32.4611	37.4273	3.40918	0.688462	0	0.450734
SF45436_a42530		hypothetical protein	3.83702	6.98892	3.21167	200.736	231.927	50.9104	6.88462	0	3.60587
SF45436_a42540	X	Mobile element protein	14.0558	12.1914	11.3449	204.239	191.047	55.1875	42.7536	0	79.2545
SF45436_a42550	X	D-alanyl-D-alanine carboxypeptidase (EC 3.4.16.4)	1.0362	0.741471	1.49071	123.584	145.811	25.6557	2.04514	0	11.381
SF45436_a42560		FIG00794421: hypothetical protein	3.0241	2.30821	2.61034	230.96	201.601	44.728	3.78014	0	3.04797
SF45436_a42570		hypothetical protein	0	0	0	1.07671	0	0	0	0	0
SF45436_a42580		hypothetical protein	0	0	2.06173	154.571	92.4296	27.2349	0	0	3.08638
SF45436_a42590		hypothetical protein	2.25838	0.430941	1.03968	433.857	376.586	82.4031	1.78294	0	2.33457
SF45436_a42600	K	Probable thc operon regulatory protein	4.75152	1.99026	4.5349	142.557	155.74	25.9756	5.33709	0	4.49251
SF45436_a42610	K	hypothetical protein	29.4466	24.0812	21.7866	151.864	240.48	37.0023	19.3728	0	14.1329
SF45436_a42620	E	putative amino acid ABC transporter ATP-binding protein	14.8548	17.4338	18.6094	158.332	169.492	56.8739	23.8701	0	11.6188
SF45436_a42630	E	ABC transporter permease protein	2.77279	2.48988	1.50175	84.7906	111.029	18.2791	5.36533	0	2.61342
SF45436_a42640	E	Amino acid ABC transporter2C permease protein	3.3754	3.22044	6.31276	68.5997	102.417	24.7421	12.2137	0	4.57967
SF45436_a42650	ET	ABC transporter amino acid-binding protein	6.97146	7.60161	7.4504	64.7165	69.6339	24.1718	14.9061	0	7.59272
SF45436_a42660		hypothetical protein	2.92719	3.29152	2.64701	48.9789	73.1869	12.2609	4.53935	0	4.48487
SF45436_a42670		predicted selenocysteine synthase( EC:2.9.1.1 )	4.18365	2.521	4.05473	100.807	102.638	22.3813	4.34591	0	2.84526
SF45436_a42680		hypothetical protein	1.71261	1.16713	1.83026	71.1822	88.2209	17.0569	4.50687	0	9.67388
SF45436_a42690		hypothetical protein	3.0757	2.5788	2.89624	123.622	115.415	28.5421	6.62235	0	4.48015
SF45436_a42700	C	Aldehyde dehydrogenase (EC 1.2.1.3)	1.96506	2.2766	2.98855	66.9617	73.8206	17.6508	6.92576	0	4.6431
SF45436_a42710	I	3-hydroxyisobutyrate dehydrogenase (EC 1.1.1.31)	0.871433	2.61305	3.43864	110.524	92.4073	23.8474	8.02638	0	6.82058
SF45436_a42720	K	probable RuBisCO transcriptional regulator	7.34453	5.69347	10.5661	151.721	165.522	38.134	10.8719	0	9.84626
SF45436_a42730		FIG01075454: hypothetical protein	8.43554	4.26085	5.1398	346.062	411.096	88.5875	86.8367	0	42.8312
SF45436_a42740	K	Transcriptional regulator2C GntR family	0.34882	0.332806	2.81021	126.859	174.865	28.1826	1.37692	0	7.21175
SF45436_a42750		hypothetical protein	3.15499	2.00677	1.81555	43.8717	61.0449	7.53751	6.22698	0	3.805
SF45436_a42760	X	transposase	27.8603	27.8471	25.1088	99.0209	120.05	71.0745	155.944	0	56.7623
SF45436_a42770	K	multidomain protein with s-layer homology region2C glug motif2C ig motif2C i-set domain	4.96379	5.31345	5.78253	104.378	111.695	21.3775	12.744	0	17.7716
SF45436_a42780	X	transposase	4.64282	4.42967	1.88592	42.6509	79.2637	10.6768	16.5302	0	5.92873
SF45436_a42790	X	transposase	40.0814	27.524	30.5574	138.177	141.453	80.842	190.128	1.0376	83.131
SF45436_a42800		hypothetical protein	1.05957	1.26366	1.21947	53.8353	53.117	14.8432	2.78836	0	12.0485
SF45436_a42810	R	Phage T7 exclusion protein	1.08737	3.31984	1.00117	147.482	144.596	26.9227	6.00917	0	13.8259
SF45436_a42820	X	D-alanyl-D-alanine carboxypeptidase (EC 3.4.16.4)	4.18207	4.35281	4.22976	140.165	166.07	29.5609	4.83574	0	11.9214
SF45436_a42830	X	Mobile element protein	12.2304	10.4497	13.0256	167.921	200.037	46.8618	58.1257	2.22574	82.4624
SF45436_a42840	X	transposase	42.3064	43.7396	40.717	199.619	235.174	123.516	186.783	0.599119	75.7339
SF45436_a42850		hypothetical protein	119.967	124.311	102.067	246.25	303.973	161.478	59.9436	0	16.4829
SF45436_a42860	X	Mobile element protein	3.37085	3.11235	4.8807	69.5539	77.0797	19.6961	11.446	0	5.33925
SF45436_a42870	X	transposase	8.78186	9.75872	10.5827	106.313	87.9572	35.1395	38.1999	0	25.312
SF45436_a42880	X	Mobile element protein	6.16772	7.57861	5.59274	153.338	156.486	29.4703	17.9524	0	15.2633
SF45436_a42890	X	Mobile element protein	9.78633	9.44079	9.88654	219.362	246.732	50.4446	37.0565	0	19.6709
SF45436_a42900	L	Mobile element protein	1.26234	0.766428	1.45284	58.1842	33.5081	10.1691	1.50998	0.93283	3.14369
SF45436_a42910		Mobile element protein	2.34872	1.90136	1.88402	91.9659	52.3301	18.3641	2.34123	0	8.35069
SF45436_a42920	X	transposon related	0	0.314144	2.65263	186.663	194.597	33.0382	3.4659	0	5.61606
SF45436_a42930		hypothetical protein	1.53588	1.39774	2.17558	158.978	149.376	33.4705	3.88635	0	2.05179
SF45436_a42940		hypothetical protein	1.02614	0.652687	0	77.5646	64.9781	19.6122	1.35019	0	1.23755
SF45436_a42950		hypothetical protein	0	0	0	115.683	128.263	16.0152	1.07806	0	3.81132
SF45436_a42960		hypothetical protein	3.7085	0	1.06704	210.241	205.479	32.6205	18.2986	158.262	15.8137
SF45436_a42970		hypothetical protein	50.2626	41.2324	45.9537	457.241	423.047	179.356	186.662	0	75.995
SF45436_a42980	X	transposase	24.5718	20.9816	18.0784	130.096	167.358	64.1867	129.473	0	46.1621
SF45436_a42990	S	Methyl-accepting chemotaxis protein	9.31911	4.77093	8.89426	96.2783	120.741	29.0271	19589.6	29.5617	998.947
SF45436_a43000	X	transposase	33.1507	30.7606	27.6799	121.815	165.1	79.9618	1308.59	2.1135	141.175
SF45436_a43010	E	Prolyl endopeptidase (EC 3.4.21.26)	3.44069	4.20745	3.29064	77.0282	76.4607	16.4822	4332.64	2255.77	71.7115
SF45436_a43020	R	Nodulation protein U (EC 2.1.3.-)	0.407292	0.971484	1.40627	130.698	132.537	23.0878	22.2404	28.1413	7.89436
SF45436_a43030	R	Nodulation protein U (EC 2.1.3.-)	3.52308	2.58564	3.11903	160.015	199.257	33.1967	7.13176	24.7828	5.74305
SF45436_a43040	H	N-methyl transferase nodS	1.82228	1.73862	2.44682	132.546	203.005	33.2454	5.19512	16.0471	7.84899
SF45436_a43050		N-methyl transferase nodS	4.59532	0.48715	3.52586	66.6309	118.551	11.9766	3.35916	12.4513	3.1669
SF45436_a43060	X	Mobile element protein	2.90136	0	0.954055	93.9901	92.5902	11.3425	3.27222	0	6.64117
SF45436_a43070		hypothetical protein	2.41307	1.38137	0.555443	442.924	400.682	76.0979	12.7004	0	4.49005
SF45436_a43080	X	FIG01009617: hypothetical protein	15.4229	14.787	19.8386	132.301	150.802	39.408	18.3038	0	15.5525
SF45436_a43090	X	Mobile element protein	3.06355	3.16648	2.20366	223.377	252.37	38.9239	7.55811	0	14.317
SF45436_a43100		hypothetical protein	20.239	21.4553	29.3321	506.739	429.833	101.589	64.1099	0	111.195
SF45436_a43110		HYPOTHETICAL 21.7 KDA PROTEIN IN SYRB 5'REGION (ORF4)	36.7966	31.6215	41.7487	375.73	336.473	146.233	100.267	110.309	33.5867
SF45436_a43120	X	Mobile element protein	2.71556	1.84089	2.22065	94.6322	102.571	20.5805	4.88952	0	9.89896
SF45436_a43130	X	Mobile element protein	14.4209	13.7588	15.5467	171.827	173.066	54.236	50.4396	2.22574	81.0471
SF45436_a43140	X	D-alanyl-D-alanine carboxypeptidase (EC 3.4.16.4)	0.777149	0.494314	0.894427	117.488	148.09	28.3564	2.38599	0	12.4522
SF45436_a43150	X	Mobile element protein	3.243	2.67219	3.90205	79.7844	84.5279	16.7121	6.01276	0	5.40956
SF45436_a43160	X	Mobile element protein	32.976	34.9579	49.3056	130.841	140.795	28.2807	57.482	0	37.8761
SF45436_a43170	S	hypothetical protein	0	0	2.07935	200.985	198.621	32.9612	8.32038	56082.5	7.93754
SF45436_a43180	X	transposase	28.0635	27.5456	23.8172	97.1812	132.818	69.4574	144.914	0	76.6997
SF45436_a43190		hypothetical protein	6.93296	5.80472	5.2109	112.6	75.9068	21.9411	7.26064	0	13.2367
SF45436_a43200	S	hypothetical protein	898.385	882.351	969.45	1262.44	1163.34	2300.73	2323.09	0	2374.71
SF45436_a43210		GCN5-related N-acetyltransferase%3B Histone acetyltransferase HPA2 and related acetyltransferases	109.685	105.546	129.211	251.734	210.697	138.955	238.89	0	197.029
SF45436_a43220	L	ATPase involved in DNA repair	3.83192	4.1471	5.20007	73.7788	87.8241	19.8249	10.4603	0	6.00091
SF45436_a43230		hypothetical protein	0.800699	0.76394	2.76459	63.3788	59.153	8.34732	16.8569	0	3.7247
SF45436_a43240		hypothetical protein	3.58453	2.34512	5.18629	124.666	141.954	24.1563	16.9794	0	5.55818
SF45436_a43250	X	Mobile element protein	6.26325	7.18952	8.2221	172.303	167.491	41.8294	9.14252	0	14.9724
SF45436_a43260	X	D-alanyl-D-alanine carboxypeptidase (EC 3.4.16.4)	1.0362	0.247157	2.38514	127.463	157.203	30.3818	1.70428	1.05286	9.7743
SF45436_a43270	X	Mobile element protein	12.5955	12.1914	13.6558	151.91	165.681	43.0558	50.4396	0.741914	85.576
SF45436_a43280		hypothetical protein	21.1958	26.7814	28.6798	120.101	154.169	32.8464	16.5828	0	21.6147
SF45436_a43290		TniB NTP-binding protein	26.9623	22.0659	26.2041	61.2697	79.0431	23.4236	13.56	0	8.91902
SF45436_a43300		TniA putative transposase	82.3607	81.8073	76.2612	106.565	138.714	31.1643	79.205	0.474137	19.9583
SF45436_a43310		Endo-beta-12C3-12C4 glucanase (Licheninase) (EC 3.2.1.73)	7.90895	7.54586	6.61998	106.132	102.44	15.9281	42.5722	0	74.6968
SF45436_a43320	X	Mobile element protein	2.9359	3.53184	2.49748	153.197	188.379	33.102	9.23769	0	33.7802
SF45436_a43330	X	FIG01009617: hypothetical protein	13.1548	12.6952	16.4452	95.7483	107.317	30.4427	13.5289	0.307273	14.302
SF45436_a43340	X	Mobile element protein	2.50273	0.734718	0.664711	148.268	134.099	29.1016	1.01326	0	2.58716
SF45436_a43350	X	Mobile element protein	3.79279	2.81452	2.61909	196.177	130.611	45.1415	8.87204	0	5.92467
SF45436_a43360	R	conserved hypothetical protein	2.6185	1.81694	3.56159	145.137	162.88	22.3347	6.89082	0	16.3641
SF45436_a43370	X	hypothetical protein	16.6741	19.7575	20.1189	131.753	149.484	38.9011	22.6474	0	42.6745
SF45436_a43380	X	Mobile element protein	6.98541	10.7215	8.38911	81.217	92.4205	18.9974	17.1838	0	21.8202
SF45436_a43390	X	Mobile element protein	40.3928	33.0593	39.2849	78.8204	90.4578	38.0904	27.5931	0	17.5426
SF45436_a43400		hypothetical protein	21.0092	14.1855	19.9017	87.1243	93.239	26.9565	24.0288	0	8.60365
SF45436_a43410		hypothetical protein	19.9762	12.4751	13.3764	20.2021	47.2759	10.4126	16.2486	0	4.31775
SF45436_a43420	R	macromolecule metabolism%3B macromolecule synthesis2C modification	3.49548	3.42277	4.12884	106.855	119.895	21.4568	9.3197	0	6.371
SF45436_a43430	X	Mobile element protein	8.41449	8.02819	8.96024	130.046	140.815	34.1253	52.4614	0	18.7381
SF45436_a43440	X	Mobile element protein	3.47772	3.60658	5.22069	285.951	314.636	62.2646	7.95818	0.614547	3.43873
SF45436_a43450		Mobile element protein	1.88736	1.20048	1.44812	213.995	205.828	53.2887	19.0392	20.4556	5.52793
SF45436_a43460		hypothetical protein	0	0	0	27.6354	38.2147	5.3562	0	0	0.303494
SF45436_a43470		hypothetical protein	0	3.30623	1.99413	76.605	93.4627	15.0526	1.51988	0	3.28371
SF45436_a43480	X	Mobile element protein	1.19426	0.284859	2.06173	167.346	184.334	38.518	1.96425	0	7.87028
SF45436_a43490	X	Mobile element protein	14.5823	16.0276	20.2737	62.1423	76.5389	15.6581	10.7449	0	5.00464
SF45436_a43500	X	Mobile element protein	53.3025	42.6698	54.4133	199.553	209.028	96.5781	441.707	0	396.838
SF45436_a43510	X	D-alanyl-D-alanine carboxypeptidase (EC 3.4.16.4)	2.33145	1.23579	2.68328	133.005	158.114	29.7067	7.49883	0	51.6833
SF45436_a43520		hypothetical protein	0	1.2223	0.737224	127.443	92.3914	20.8683	3.37138	0	40.3923
SF45436_a43530		hypothetical protein	0.774303	0.369378	0.445575	21.5341	36.7733	4.28832	4.5847	0	16.4087
SF45436_a43540		Mobile element protein	0	0.320127	0.77233	20.0985	31.8702	2.62344	0.44149	0	8.49784
SF45436_a43550		Mobile element protein	1.08737	0	0	77.6956	56.6144	12.7529	0.858452	0	8.99242
SF45436_a43560	R	Oxidoreductase (EC 1.1.1.-)	34.7075	36.0262	38.8411	255.957	275.796	72.6155	2404.22	4104.29	63.1479
SF45436_a43570		Conserved hypothetical protein	35.5082	45.2589	50.4447	218.987	225.921	45.9103	125.564	225.495	40.1473
SF45436_a43580		hypothetical protein	5.6049	2.29182	11.0584	193.562	226.753	49.0405	13.6962	3.2543	5.79398
SF45436_a43590	S	Possible sulfoacetate exporter	6.25062	4.87936	5.06842	207.57	223.391	40.5417	1024.7	663.406	26.9474
SF45436_a43600		hypothetical protein	3.59498	6.85987	4.13748	81.522	98.6458	6.55861	21.7591	0	10.4055
SF45436_a43610	X	Mobile element protein	9.34235	8.2691	8.42038	153.388	135.819	39.7498	7.10897	0	15.3589
SF45436_a43620		Mobile element protein	47.4014	38.5026	40.5473	850.989	865.324	186.145	57.3134	0	135.083
SF45436_a43630	H	Coproporphyrinogen III oxidase2C oxygen-independent (EC 1.3.99.22)	2.71006	1.29282	3.70384	142.405	144.795	22.7344	5.57168	4.81887	2.10111
SF45436_a43640		Nodulation protein A	20.483	15.3736	17.6019	193.974	198.399	38.0806	28.3888	12.2099	42.6304
SF45436_a43650	GM	polysaccharide deacetylase	6.36111	6.38031	8.44736	25.1231	39.018	8.71445	10.7307	5.96623	10.538
SF45436_a43660	N	Nodulation protein C	3.06355	4.79031	5.48467	62.6258	77.0881	16.4124	12.3169	4.84215	13.8992
SF45436_a43670	V	Nodulation ABC transporter2C NodI	5.34986	5.47773	5.70666	103.284	121.415	24.3154	19.5727	5.83364	48.2893
SF45436_a43680	V	ABC-type multidrug transport system2C permease component	7.22305	8.15722	8.48271	78.8383	88.4172	17.6726	18.0383	4.19383	33.8288
SF45436_a43690		hypothetical protein	4.91592	1.56341	3.77185	310.242	286.791	51.2487	58.215	26.6399	258.747
SF45436_a43700	R	Nodulation protein nolO (EC 2.1.3.-)	11.9596	11.4668	12.8151	144.311	147.152	30.095	30.9301	15.3246	25.7919
SF45436_a43710	R	nodulation protein NoeI	29.6987	24.8628	24.2949	248.844	270.414	63.7432	61.1062	15.9757	80.4385
SF45436_a43720		Mobile element protein	7.93933	4.73428	10.5652	418.247	391.894	89.2341	26.1163	0	19.7485
SF45436_a43730	X	Retron-type RNA-directed DNA polymerase (EC 2.7.7.49)	1.91732	1.37197	2.06874	85.8801	91.2685	17.6458	4.57257	0	5.94601
SF45436_a43740	X	transposase	19.2629	17.8949	17.0649	95.1607	131.073	45.4149	87.3768	0.51507	29.5416
SF45436_a43750		hypothetical protein	212.288	228.829	240.685	341.095	321.766	178.344	327.466	0	94.5501
SF45436_a43760	X	Mobile element protein	9.19915	8.77682	11.8263	127.081	132.891	34.8153	9.52882	0	14.2642
SF45436_a43770	QV	putative cytochrome P450 hydroxylase	2.5552	1.99464	1.7823	218.82	211.515	49.0382	4986.01	3293.67	333.697
SF45436_a43780		putative cytochrome P450 hydroxylase	0	0	0	33.9162	65.0683	12.8549	583.627	849.113	99.0605
SF45436_a43790	IQR	dehydrogenase	0	0	0	1.34588	8.85283	2.45948	116.719	889.82	26.0138
SF45436_a43800	H	Octaprenyl diphosphate synthase (EC 2.5.1.90) / Dimethylallyltransferase (EC 2.5.1.1) / (2E2C6E)-farnesyl diphosphate synthase (EC 2.5.1.10) / Geranylgeranyl pyrophosphate synthetase (EC 2.5.1.29)	3.63769	3.80349	4.12929	243.378	251.824	58.1833	2082.1	1231.59	323.756
SF45436_a43810		hypothetical protein	0.6908	1.31817	3.18018	594.088	435.004	119.727	26.3595	8.42291	14.9962
SF45436_a43820		blr2149%3B hypothetical protein	2.24877	2.60065	2.11756	244.914	248.119	48.5743	976.982	736.996	171.882
SF45436_a43830		FIG00794014: hypothetical protein	1.75569	1.00505	1.61651	160.254	133.822	39.3517	919.582	486.178	142.168
SF45436_a43840	CIR	Isopentenyl-diphosphate delta-isomerase2C FMN-dependent (EC 5.3.3.2)	0.852357	2.07825	1.19898	265.009	326.008	62.8181	794.29	1.53967	169.712
SF45436_a43850		hypothetical protein	2.71006	1.72376	2.07935	372.982	335.273	84.7575	2.37725	0	4.66914
SF45436_a43860		hypothetical protein	8.56965	3.63388	9.86287	145.646	146.55	21.7143	107.747	0	15.0107
SF45436_a43870		hypothetical protein	0	0	0	0	0	0	0	0	0
SF45436_a43880	L	Mobile element protein	0	0.195427	0.23574	99.4701	128.263	14.4137	1.8866	0	2.1174
SF45436_a43890	L	integrase/recombinase	0.660577	0.63025	0.760263	114.938	125.102	26.1115	4.34591	0	4.21098
SF45436_a43900		Mobile element protein	0	0	0	3.67656	4.53438	1.11976	0	0	0
SF45436_a43910		hypothetical protein	0	1.9486	0	27.3078	24.2491	1.9961	1.34366	0	0.791724
SF45436_a43920	X	Mobile element protein	9.12225	8.85352	9.6843	144.178	154.925	36.0724	61.0497	0.958858	35.2406
SF45436_a43930		hypothetical protein	23.4872	18.0995	25.9919	411.633	393.27	104.77	163.436	0	160.385
SF45436_a43940	X	Mobile element protein	15.5339	13.8129	14.3024	117.64	142.52	30.9307	9.48385	0.252539	9.21723
SF45436_a43950	X	Mobile element protein	4.17992	3.98803	4.46708	262.515	295.144	55.248	31.4281	0	30.7095
SF45436_a43960	G	Beta-glucanase precursor (EC 3.2.1.73)	12.1874	10.0645	10.7262	141.537	158.347	38.8369	65.6267	0	25.6735
SF45436_a43970	X	Mobile element protein	4.94245	5.07828	6.85513	194.117	225.365	36.8273	251.959	0	16.5066
SF45436_a43980		hypothetical protein	3.52308	0	3.04105	150.739	168.868	36.7282	4.63564	0	1.36572
SF45436_a43990	X	Mobile element protein	16.014	15.6955	15.9173	212.093	207.932	48.756	27.584	0	13.6949
SF45436_a44000	X	Mobile element protein	2.38853	3.13345	3.77984	93.8924	50.4161	21.7879	16.1069	0	12.9628
SF45436_a44010		hypothetical protein	9.93689	3.44752	4.1587	351.724	271.714	77.6943	33.2815	0	28.0149
SF45436_a44020		hypothetical protein	7.04615	9.41174	6.48758	608.985	596.15	82.6385	47.2835	14.3189	51.3512
SF45436_a44030	P	Cyclohexanone monooxygenase (EC 1.14.13.22)	12.459	10.1389	16.0864	161.49	158.101	33.6994	665.521	10220.5	28.3291
SF45436_a44040		Mobile element protein	1.53177	0.48715	2.93821	44.7847	48.4981	7.9844	2.0155	0	5.27816
SF45436_a44050	X	transposase	8.78186	8.47727	9.9882	91.0622	77.4168	32.043	39.2874	0	23.8701
SF45436_a44060		Mobile element protein	78.8689	71.8104	70.4971	658.626	655.612	145.035	2735.03	3.2543	348.26
SF45436_a44070		hypothetical protein	0.880769	2.521	5.06842	271.33	182.811	53.9446	28.9728	139.61	15.9335
SF45436_a44080		hypothetical protein	27.4181	9.84492	3.39308	473.03	596.622	103.154	5754.98	31322.5	125.258
SF45436_a44090		Spermidine Putrescine ABC transporter permease component PotB (TC 3.A.1.11.1)	8.48148	11.2045	15.7684	482.922	488.873	91.8206	18.0275	2.65166	10.7909
SF45436_a44100		Gll2959 protein	35.554	24.362	29.2015	159.728	150.376	47.1739	31.684	0	10.4413
SF45436_a44110	X	Mobile element protein	39.8121	32.3821	37.7996	80.6149	92.5007	37.5859	27.0837	0	17.7427
SF45436_a44120	X	Mobile element protein	13.3634	9.85219	10.1368	85.1155	97.2285	25.3298	17.1838	0	18.2097
SF45436_a44130	X	hypothetical 16 Kd protein%3B partially homologous to Y4jB and Y4rG	26.3558	20.5272	24.4522	151.314	138.604	37.8497	22.6474	0	38.5044
SF45436_a44140		Spermidine Putrescine ABC transporter permease component PotB (TC 3.A.1.11.1)	0.629121	0.600239	2.89624	125.167	133.899	16.3965	6.62235	0	3.25172
SF45436_a44150		Uncharacterized protein y4iH precursor	62.6325	60.504	59.1691	301.478	298.832	146.913	176.498	735.039	57.3267
SF45436_a44160	L	Mobile element protein	5.34536	4.75223	5.3131	207.916	157.916	46.5435	11.8289	46.4131	9.04204
SF45436_a44170		Mobile element protein	0.80887	0.51449	1.13781	281.289	264.32	59.8473	0.591281	0	0.325172
SF45436_a44180	X	Mobile element protein	6.77515	5.68841	7.17376	231.906	323.673	57.9176	6.06199	0	1.82097
SF45436_a44190	X	Mobile element protein	0.398088	1.32934	2.29081	89.4213	56.7181	16.6003	0.523801	0	0.617277
SF45436_a44200		hypothetical protein	1.37065	1.64676	2.10332	139.336	126.797	30.8935	3.00582	4.1265	4.77544
SF45436_a44210		FIG00440130: hypothetical protein	3.00966	2.30846	4.00719	99.9876	81.0694	19.9944	6.91076	5.51651	5.64286
SF45436_a44220		hypothetical protein	1.58936	1.01093	1.52434	64.0357	41.0026	11.0461	1.04563	1.07661	1.77989
SF45436_a44230	X	Mobile element protein	0.924086	0.440831	0.797653	127.016	136.537	26.9441	1.97585	0.938947	3.70164
SF45436_a44240	L	Mobile element protein	5.50839	4.92704	6.47173	58.4297	30.0766	14.9545	14.3448	0.466415	6.10943
SF45436_a44250		Mobile element protein	2.27755	2.10508	1.72019	95.7724	55.4599	20.1263	3.18408	0.578543	8.24033
SF45436_a44260		hypothetical protein	3.58279	2.84859	3.69393	100.439	97.0248	24.1224	29.1692	4686.12	46.3343
SF45436_a44270	X	Mobile element protein	4.18207	3.1437	4.22976	190.864	222.021	41.6165	260.797	0	16.2446
SF45436_a44280		hypothetical protein	7.65886	5.8458	9.25537	209.724	257.983	39.423	12606.9	25251.1	388.935
SF45436_a44290		hypothetical protein	3.88575	3.21304	6.85727	100.308	99.334	18.5667	25.2233	42.1145	148.355
SF45436_a44300		Nitrogenase stabilizing/protective protein NifW	22.865	19.144	20.6765	133.269	123.119	54.7275	5822.8	11440.9	587.05
SF45436_a44310	E	Cysteine desulfurase (EC 2.8.1.7)2C NifS subfamily	31.4171	24.1704	33.6501	150.545	147.737	61.2926	7231	14803.5	458.339
SF45436_a44320		hypothetical protein	38.6679	34.4332	57.3597	314.346	291.712	49.2696	133.416	87.3106	39.5283
SF45436_a44330	E	ABC transporter2C periplasmic substrate-binding protein	8.36943	10.2513	13.0168	150.618	158.953	42.2994	99.856	1305.25	12.1008
SF45436_a44340	C	hypothetical protein	1.13648	2.1686	3.92394	100.29	119.942	26.6576	234.773	3311.83	9.54539
SF45436_a44350		Mobile element protein	4.02637	1.92076	1.73774	121.668	180.598	32.7931	23.8404	32.729	5.20276
SF45436_a44360		Mobile element protein	0	0	0.779757	32.6118	51.2443	5.73879	3.12014	9.63775	1.40074
SF45436_a44370		Mobile element protein	0.752794	1.00553	1.90607	59.2648	69.1202	12.3605	14.8578	6.73113	30.5829
SF45436_a44380		hypothetical protein	5.16718	5.37814	7.02821	304.492	333.811	52.0317	17030.7	60185.4	347.926
SF45436_a44390	X	Mobile element protein	3.04151	4.2319	6.70927	191.406	216.894	35.5062	366.683	0	19.1922
SF45436_a44400	R	hypothetical protein	1.93045	0	2.22177	202.362	173.176	26.4141	17.7805	0	13.9691
SF45436_a44410		hypothetical protein	8.38828	15.206	10.6195	427.093	355.589	96.193	245.027	0	69.3701
SF45436_a44420	R	hypothetical protein	0	0.342993	2.06874	135.357	159.983	30.4507	7.56839	0	38.4633
SF45436_a44430	Q	NifT protein	4.11788	3.4923	5.79248	189.892	218.906	48.2952	2272.67	1.8596	187.063
SF45436_a44440		NifZ protein	1.63105	0.933704	2.62807	32.7996	67.7078	10.2023	1099.25	2411.68	97.624
SF45436_a44450	C	4Fe-4S ferredoxin2C nitrogenase-associated	1.08402	2.06851	0.623805	8.11671	24.7879	4.94418	921.423	1559.66	77.0409
SF45436_a44460	R	Nitrogenase FeMo-cofactor synthesis FeS core scaffold and assembly protein NifB	2.72805	2.37971	3.31914	85.7077	91.995	16.1499	2630.52	1663.47	169.366
SF45436_a44470	KT	Nitrogenase (molybdenum-iron)-specific transcriptional regulator NifA	19.7345	20.4081	26.9045	130.055	147.12	41.0776	717.13	1438.35	1850.3
SF45436_a44480	C	Ferredoxin like protein	9.34694	8.91783	12.4125	225.339	238.394	39.8201	2864.64	8084.36	96.9943
SF45436_a44490	C	Probable electron transfer flavoprotein-quinone oxidoreductase FixC (EC 1.5.5.-)	4.84827	4.24022	5.67291	89.3715	94.2339	21.2704	2018.42	5976.84	88.7512
SF45436_a44500	C	Electron transfer flavoprotein2C alpha subunit	4.09439	3.99726	5.15061	115.499	110.876	26.1813	2518.91	6810.78	144.545
SF45436_a44510	C	Electron transfer flavoprotein2C beta subunit	4.18827	3.76094	5.24564	81.6941	75.4038	13.3236	2742.81	5621.94	86.273
SF45436_a44520	O	Putative iron sulfur cluster assembly accessory protein	9.21927	10.0526	19.7053	242.309	250.196	45.9103	8727.14	14735.1	236.215
SF45436_a44530	O	TsaC protein (YrdC domain) required for threonylcarbamoyladenosine t(6)A37 modification in tRNA	3.80873	1.81694	5.47937	338.144	358.42	73.8287	7019.24	15627	199.568
SF45436_a44540		Nitrogenase FeMo-cofactor synthesis molybdenum delivery protein NifQ	1.12098	1.68067	1.65876	147.998	155.206	26.7114	6546.37	21991.9	227.704
SF45436_a44550	C	Aerobic C4-dicarboxylate transporter for fumarate2C L-malate2C D-malate2C succunate2C aspartate	1.62712	2.0249	2.27977	52.2137	53.1348	12.5377	1161.24	4596.44	30.7882
SF45436_a44560	QV	CYTOCHROME P450	6.83841	5.94634	6.57525	56.6659	69.126	19.7403	1114.49	3420.36	48.7231
SF45436_a44570		gamma-BHC dehydrochlorinase	4.77083	4.20167	1.68947	33.3667	54.8691	10.0429	486.984	1152.23	18.6839
SF45436_a44580	IQR	3-oxoacyl-[acyl-carrier protein] reductase (EC 1.1.1.100)	6.06787	6.79356	6.27094	136.168	156.068	35.0984	533.221	1281.91	37.4434
SF45436_a44590	HR	putative LuxA	1.90166	2.10083	2.07344	124.616	116.722	25.955	312.642	677.709	9.31176
SF45436_a44600		hypothetical protein	1.56581	0	5.40631	388.571	475.102	82.6385	56.6578	35.0019	12.9491
SF45436_a44610	P	Nitrogenase (molybdenum-iron) reductase and maturation protein NifH	4.50764	5.43246	5.59745	107.344	74.6976	24.1145	18989.9	31060	756.896
SF45436_a44620	P	Nitrogenase (molybdenum-iron) alpha chain (EC 1.18.6.1)	4.11607	4.06023	4.81751	84.7719	70.3143	19.2732	8437.88	22094.8	318.903
SF45436_a44630	P	Nitrogenase (molybdenum-iron) beta chain (EC 1.18.6.1)	3.29003	2.9428	3.86541	78.8886	58.1118	16.7028	5776.24	8783.58	394.448
SF45436_a44640	P	Nitrogenase FeMo-cofactor scaffold and assembly protein NifE	3.18991	2.5024	3.1002	69.7584	74.688	15.0571	6311.28	12291	330.815
SF45436_a44650	P	Nitrogenase FeMo-cofactor scaffold and assembly protein NifN	5.99673	5.79294	7.16049	124.44	123.94	32.1372	7189.58	9849.3	425.564
SF45436_a44660	O	Nitrogenase FeMo-cofactor carrier protein NifX	9.64781	9.41174	10.4799	125.461	147.965	29.2413	6058.43	10260.3	346.096
SF45436_a44670	P	conserved hypothetical protein	15.4931	18.2241	23.6933	261.069	237.8	49.7822	10108.5	6970.56	1890.95
SF45436_a44680	C	4Fe-4S ferredoxin2C nitrogenase-associated	6.17181	2.94424	7.10318	158.441	140.676	25.8036	2616.6	776.567	375.225
SF45436_a44690		hypothetical protein	159.042	35.5341	4.05473	625.566	494.873	200.694	2198.62	15229.2	102.234
SF45436_a44700		hypothetical protein	0	0	0	119.818	146.185	21.1894	11.8863	3.67152	11.2059
SF45436_a44710	R	ZINC PROTEASE (EC 3.4.99.-)	1.6441	1.41923	1.35158	151.744	165.804	31.0149	966.892	19979.1	116.987
SF45436_a44720	R	ZINC PROTEASE (EC 3.4.99.-)	4.40385	6.00239	5.24943	113.559	122.833	38.2244	773.262	11965.3	68.2456
SF45436_a44730	K	Uncharacterized HTH type transcriptional regulator	143.37	116.48	115.729	318.75	342.555	146.658	1296.05	3548.91	546.922
SF45436_a44740	G	putative transport protein	3.63492	2.22311	3.86165	250.633	258.044	42.0237	1408.97	5115.42	152.181
SF45436_a44750	E	Histidinol-phosphate aminotransferase (EC 2.6.1.9)	2.73039	2.0168	2.83831	178.814	207.909	34.777	160.046	1047.79	31.5482
SF45436_a44760	HR	Putative monooxygenase	4.72483	3.91993	5.0832	139.752	165.313	29.4468	41.491	405.773	13.1662
SF45436_a44770	X	Mobile element protein	11.6457	8.40334	13.8537	145.086	144.252	39.4063	40.8194	0	32.9797
SF45436_a44780		hypothetical protein	0	0	0	124.293	145.683	18.5252	16.2654	183.383	8.30616
SF45436_a44790	X	Mobile element protein	3.16681	3.02143	1.36676	27.946	57.7921	9.80107	18.2301	0	15.959
SF45436_a44800	X	Mobile element protein	3.54842	4.59463	3.64634	120.103	113.686	25.4323	12.673	0	9.23583
SF45436_a44820		hypothetical protein	32.3632	28.1414	28.2888	274.31	296.158	129.189	225.314	3734.58	414.587
SF45436_a44830	X	Mobile element protein	2.50117	2.59089	3.86557	112.213	108.604	20.3011	6.67608	0	11.3025
SF45436_a44840		hypothetical protein	26.0287	19.3151	20.8789	362.223	396.329	109.979	48.4321	22.4401	32.8861
SF45436_a44850		hypothetical protein	6.8743	5.73887	10.8786	299.639	308.338	75.0241	29.3968	0	48.8552
SF45436_a44860	X	Mobile element protein	0.88588	0.910226	1.17642	162.693	161.337	35.5205	4.93153	20.7722	7.74879
SF45436_a44870	L	Mobile element protein	3.08472	1.7039	2.4291	144.14	130.222	27.0807	4.05886	7.91831	6.04191
SF45436_a44880	X	Mobile element protein	2.68709	3.70317	4.12346	249.102	288.842	44.354	32.6066	0	31.6354
SF45436_a44890	X	Mobile element protein	18.5785	12.9829	16.9484	132.262	132.465	35.1412	9.81088	0.505077	8.31799
SF45436_a44900		hypothetical protein	22.1322	15.5139	12.4761	478.306	470.335	104.181	170.568	0	174.626
SF45436_a44910	X	D-alanyl-D-alanine carboxypeptidase (EC 3.4.16.4)	1.0362	0.494314	1.49071	123.584	130.319	23.6303	2.72685	0	9.10483
SF45436_a44920	X	Mobile element protein	10.77	11.843	11.5549	169.093	201.322	51.3815	42.033	0	76.6127
SF45436_a44930		hypothetical protein	7.04615	10.3896	10.3211	500.179	552.095	93.49	26.971	0	184.414
SF45436_a44940		Riorf47 protein	10.6034	11.7484	9.05426	203.424	200.951	60.8423	11.4766	114.691	35.9773
SF45436_a44950		Mobile element protein	0.64056	0.977843	2.35912	113.739	141.742	25.2089	4.04565	13.5379	3.97302
SF45436_a44960	X	Mobile element protein	9.67477	6.44401	8.61369	173.779	188.478	47.0997	26.9011	0	52.8363
SF45436_a44970	X	D-alanyl-D-alanine carboxypeptidase (EC 3.4.16.4)	2.33145	1.23579	2.087	108.066	146.723	23.2927	1.02257	0	10.4438
SF45436_a44980		hypothetical protein	2.87598	0.685987	0	112.285	145.439	17.8019	5.6763	2.92223	5.57439
SF45436_a44990		hypothetical protein	1.50989	0.480191	1.73774	96.9035	112.431	27.5462	13.2447	0	6.50345
SF45436_a45000	X	Mobile element protein	1.94377	1.97044	2.09728	87.8443	93.3821	21.6887	7.03339	0	3.0768
SF45436_a45010	K	Mobile element protein	1.59481	1.38327	1.66862	210.91	164.233	40.9981	4.00611	47.1405	13.1889
SF45436_a45020		Mobile element protein	15.1626	11.9136	14.3712	65.352	80.0117	24.6986	26.9923	1.81252	23.396
SF45436_a45030		Spermidine Putrescine ABC transporter permease component PotB (TC 3.A.1.11.1)	31.9561	25.1023	30.5405	72.229	69.3188	43.8502	54.2311	11.4735	44.1234
SF45436_a45040	X	Riorf50 protein	13.3814	13.565	14.5585	82.0788	72.6352	23.9769	14.3058	0	20.1549
SF45436_a45050		FIG001353: Acetyltransferase	42.9738	38.0459	48.7905	73.2988	78.3135	50.9554	102.137	62.9404	59.3315
SF45436_a45060	S	FIG032766: hypothetical protein	209.427	234.671	225.263	241.461	245.01	738.39	814.242	706.666	426.241
SF45436_a45070	X	elements of external origin%3B transposon-related functions	66.547	67.2267	75.9458	134.389	100.988	59.7562	25.263	2.27285	26.4955
SF45436_a45080		hypothetical protein	17.9608	18.4544	21.4662	144.827	217.502	45.0101	18.179	0	23.2084
SF45436_a45090	K	transcriptional regulator	588.329	599.164	650.459	252.988	359.252	374.345	579.293	206.273	1052.98
SF45436_a45100		conserved hypothetical protein	714.535	730.683	873.736	188.058	227.122	355.025	391.104	355.193	125.346
SF45436_a45110		conserved hypothetical protein	731.571	687.382	710.803	211.439	255.366	580.811	681.035	1029.23	483.35
SF45436_a45120		Transcriptional regulator2C Cro/CI family	276.614	283.218	270.985	170.887	171.184	259.552	327.249	345.923	425.493
SF45436_a45130	K	Nodulation protein D (transcriptional regulator2C LysR family)	123.198	111.07	124.664	138.567	136.257	135.735	84.219	17.7875	48.8607
SF45436_a45140		hypothetical protein	41.1026	25.21	39.9842	175.862	195.377	45.9103	105.59	41.7636	85.2313
SF45436_a45150		hypothetical protein	1.00659	1.92076	1.93083	170.837	178.237	26.2344	1.76596	2.72742	19.0768
SF45436_a45160	M	Mannose-1-phosphate guanylyltransferase (GDP) (EC 2.7.7.22) / Mannose-6-phosphate isomerase (EC 5.3.1.8)	111.684	113.453	127.488	146.559	166.322	104.55	152.436	210.946	148.336
SF45436_a45170	G	Phosphomannomutase (EC 5.4.2.8)	143.157	126.583	139.542	136.768	143.589	50.6133	140.426	110.71	169.261
SF45436_a45180		hypothetical protein	3.47672	3.98053	5.86869	146.772	159.409	29.6001	7.92939	6.59425	11.0216
SF45436_a45190	M	GDP-mannose 42C6-dehydratase (EC 4.2.1.47)	53.6469	51.9479	54.0247	93.5694	123.588	35.9978	31.3433	22.7801	19.7616
SF45436_a45200	M	GDP-L-fucose synthetase (EC 1.1.1.271)	47.162	44.782	47.2836	224.904	252.631	86.8335	52.4287	53.067	23.562
SF45436_a45210	R	hypothetical protein	13.891	14.982	23.4016	251.949	326.492	54.3053	21.9862	41.7295	11.1339
SF45436_a45220	I	Phytoene synthase (EC 2.5.1.32)	6.15141	8.93689	8.68872	83.7438	86.561	16.9431	7.91002	6.81854	10.0442
SF45436_a45230	I	Phytoene synthase (EC 2.5.1.32)	6.05969	8.20166	12.1642	44.9202	55.525	11.0185	16.6883	3.43655	9.03199
SF45436_a45240	R	Phytoene desaturase (EC 1.14.99.-)	6.86838	5.62792	9.76484	135.008	107.452	29.589	12.0144	3.28416	13.1561
SF45436_a45250	I	Squalene--hopene cyclase (EC 5.4.99.17)	6.68732	5.86159	9.38596	112.821	123.175	23.8053	14.9514	7.29205	13.0952
SF45436_a45260	E	conserved hypothetical protein	59.4328	57.5811	79.6844	122.557	149.266	82.2393	141.488	52.2953	229.283
SF45436_a45270	K	Transcriptional regulator2C LysR family	10.9837	17.3999	15.6227	91.1083	91.1321	28.8965	19.0879	40.8511	14.2464
SF45436_a45280		hypothetical protein	65.1003	92.8021	122.524	827.425	1014.42	320.374	30.2324	0	7.52138
SF45436_a45290		conserved hypothetical protein	132.27	116.762	128.756	510.396	501.194	173.17	23.5848	22.6089	23.0017
SF45436_a45300	O	small heat shock protein	2045.67	1905.21	2365.33	496.684	537.898	2110.04	734.749	2.14784	500.128
SF45436_a45310	O	16 kDa heat shock protein A	2111.79	1960.49	2517.62	184.508	256.33	2102.93	648.388	0.929801	679.078
SF45436_a45320	O	Heat shock protein 60 family co-chaperone GroES	1481.51	1803.82	1534.86	334.614	431.118	868.338	65.5384	30.8598	17.5817
SF45436_a45330	O	Heat shock protein 60 family chaperone GroEL	1670.19	1944.19	1259.06	338.121	289.991	1001.32	82.1268	73.8362	30.4165
SF45436_a45340	O	HtrA protease/chaperone protein / Serine protease (Protease DO) (EC 3.4.21.-)	92.6326	105.042	87.8235	225.296	216.627	83.0145	5.19512	1.85159	8.04522
SF45436_a45350		hypothetical protein	130.857	136.67	124.761	946.673	907.756	390.49	11.207	14.1616	11.0058
SF45436_a45360		hypothetical protein	39.7475	47.4035	50.9441	490.867	686.435	171.869	15.4521	11.0146	22.8788
SF45436_a45370	L	DNA integration/recombination/invertion protein	48.6676	39.867	40.7359	313.397	342.996	124.919	34.0666	0	36.8428
SF45436_a45380	X	Aldehyde dehydrogenase (EC 1.2.1.3)	8.02357	7.48123	8.10107	188.345	232.996	58.0295	4.27093	0	4.44874
SF45436_a45390		Y4ZC_RHISN RecName Full_Putative cysteine protease YopT like y4zC	8.20911	9.30078	16.5339	81.5892	70.6937	22.5094	49.7319	10.4264	188.726
SF45436_a45400		hypothetical protein	7.33974	12.605	15.2053	385.221	553.425	86.7194	19.3152	23.8649	12.8985
SF45436_a45410		hypothetical protein	4.40385	1.40056	0	40.8251	54.2236	6.69525	1.93152	5.96623	3.41431
SF45436_a45420	X	Mobile element protein	7.7312	6.6293	9.57368	133.362	125.661	35.4529	8.11237	1.59099	13.0503
SF45436_a45430	E	hypothetical protein	2.4021	1.52788	2.15024	97.6376	94.8326	14.9556	4.91659	45.5603	9.65664
SF45436_a45440		Mobile element protein	1.92518	0.918398	1.32942	226.932	247.202	39.6384	3.03977	39.1228	2.58716
SF45436_a45450	X	Mobile element protein	0.88588	0.780194	1.25485	153.654	135.327	34.3661	2.95892	16.3408	6.09337
SF45436_a45460	L	Mobile element protein	4.45691	2.22739	1.95409	164.814	142.979	34.571	3.35107	4.31293	3.4006
SF45436_a45470	X	Mobile element protein	3.58279	4.8426	6.52881	234.412	277.814	47.4666	40.8565	0	31.1725
SF45436_a45480	X	Mobile element protein	16.5902	12.153	14.7315	124.153	133.448	36.7606	10.0562	0.757616	9.31358
SF45436_a45490		hypothetical protein	12.6469	11.6354	14.5555	607.787	543.428	138.319	113.514	0	126.767
SF45436_a45500	L	Mobile element protein	0.326211	0.311235	0.750877	55.8292	85.4954	10.6274	0.858452	10.6066	0.505824
SF45436_a45510		hypothetical protein	7.63333	7.28289	16.2189	151.995	156.99	26.781	14.6795	9.54596	32.7774
SF45436_a45520	U	Type III secretion inner membrane channel protein (LcrD2CHrcV2CEscV2CSsaV)	2.82654	2.16705	4.24063	100.96	118.613	21.6397	7.17263	3.69256	91.2048
SF45436_a45530		hypothetical protein	11.975	9.27265	12.1842	249.87	279.627	44.101	42.4744	38.0898	1094.1
SF45436_a45540		hypothetical protein	7.36165	10.0338	6.65703	163.113	151.687	36.3171	13.1458	8.54862	16.5789
SF45436_a45550		NopA	266.188	283.846	201.047	152.832	210.87	195.756	329.646	469.343	139.607
SF45436_a45560		NopC	17.0816	24.7856	24.9837	210.121	245.375	54.2576	23.4123	39.0517	25.0153
SF45436_a45570		hypothetical protein	10.5692	13.9255	8.10947	105.517	112.431	24.9227	37.0851	18.4101	40.5815
SF45436_a45580		NopP	5.85013	7.44207	7.92992	213.593	259.313	47.0962	26.3428	11.0959	15.7235
SF45436_a45590	U	Type III secretion inner membrane protein (YscU2CSpaS2CEscU2CHrcU2CSsaU2C homologous to flagellar export components)	10.1984	8.69819	11.026	175.201	187.54	37.6545	17.0787	12.5605	9.58403
SF45436_a45600	U	RhcT	14.4537	12.3126	16.1892	159.297	160.713	32.4567	2.54706	6.29404	1.00053
SF45436_a45610	U	Type III secretion inner membrane protein (YscS2Chomologous to flagellar export components)	1.35503	0.861881	2.59919	2.89882	7.15036	2.94297	2.97157	0	0.233457
SF45436_a45620	U	Type III secretion inner membrane protein (YscR2CSpaR2CHrcR2CEscR2Chomologous to flagellar export components)	19.7204	16.9124	18.106	31.2854	46.7697	12.416	3.79015	4.50281	3.09221
SF45436_a45630	NU	Type III secretion inner membrane protein (YscQ2Chomologous to flagellar export components)	17.3854	18.5181	21.0677	69.0722	85.2692	20.8574	6.05175	4.86021	5.61029
SF45436_a45640	D	Y4yJ conserved hypothetical protein	21.847	19.9051	21.7461	32.8425	44.6598	17.9537	12.9487	11.9991	7.62975
SF45436_a45650	NU	Flagellum-specific ATP synthase FliI	19.486	15.7656	21.7987	86.5414	88.1562	23.0567	18.6656	12.3548	16.2759
SF45436_a45660	NU	RhcL	34.7251	38.1166	41.9054	106.743	116.823	38.222	31.4957	33.5707	20.475
SF45436_a45670		hypothetical protein	1.32447	1.51639	2.13407	186.44	182.648	35.2094	2.43981	0	5.06584
SF45436_a45680	U	Type III secretion bridge between inner and outermembrane lipoprotein (YscJ2CHrcJ2CEscJ2C PscJ)	6.43873	3.94088	5.3131	134.106	149.796	36.5699	22.8585	12.3439	26.6238
SF45436_a45690		Nodulation outer protein NopB	6.61912	5.70409	4.91483	180.43	199.055	37.2847	20.2283	43.3907	36.8608
SF45436_a45700	U	Type III secretion outermembrane pore forming protein (YscC2CMxiD2CHrcC2C InvG)	94.1436	105.443	123.661	199.526	230.394	75.2471	37.893	20.7951	30.4502
SF45436_a45710		Type III secretion translocator of effector proteins (HrpF2C NolX)	26.7919	26.4628	37.8985	117.031	126.431	29.6071	41.2316	56.6042	31.9965
SF45436_a45720		hypothetical protein	2.34872	0	0.901052	345.024	338.768	59.1733	2.06029	0	14.1631
SF45436_a45730		FIG00904583: hypothetical protein	10.6426	13.3053	13.9382	97.3521	135.559	17.2164	23.1782	19.3902	28.2629
SF45436_a45740	E	Diaminopimelate decarboxylase (EC 4.1.1.20)	4.0804	4.93756	4.58162	109.86	108.185	27.2349	7.20227	6.47184	9.25915
SF45436_a45750	E	Diaminopimelate decarboxylase (EC 4.1.1.20)	0	0	0	13.927	2.69434	2.49512	0	0	0.593793
SF45436_a45760	E	Cystathionine beta-synthase (EC 4.2.1.22)	1.77722	2.0946	3.48924	87.4464	61.9698	19.6175	12.9303	25.0688	63.2205
SF45436_a45770		Tauropine dehydrogenase	1.57611	1.59221	1.49385	78.3445	62.459	15.2229	4.75763	11.6812	8.86523
SF45436_a45780	P	Siderophore biosynthesis protein	2.35245	2.45821	2.70745	113.593	115.27	26.6411	3.97972	12.5205	8.91665
SF45436_a45790	G	Multidrug resistance protein B	0.956885	0.746964	1.10129	184.05	169.69	33.3275	3.09043	10.2531	4.31636
SF45436_a45800		Nodulation outer protein NopL	25.7735	20.2275	19.0178	145.403	148.618	80.7154	40.7499	28.7224	13.2141
SF45436_a45810	X	transposase	10.125	8.3787	12.7231	122.669	103.949	39.5825	41.4625	0	25.8994
SF45436_a45820	W	conserved hypothetical protein	10.998	8.89242	9.86867	44.2646	43.9363	9.71646	4.16962	3.03046	2.40868
SF45436_a45830	UW	Type II/IV secretion system secretin RcpA/CpaC2C associated with Flp pilus assembly	7.59563	5.62792	8.83486	102.164	119.534	27.2724	11.1638	12.8082	17.3326
SF45436_a45840	TK	two-component response regulator	7.44968	7.84805	6.78766	138.786	155.88	40.8541	13.2739	30.2779	17.247
SF45436_a45850		hypothetical protein	3.06355	4.8715	7.63936	154.016	123.94	24.6186	5.37466	6.22563	100.285
SF45436_a45860	K	Nodulation protein D (transcriptional regulator2C LysR family)	4.16466	3.11434	2.97952	98.9675	116.416	21.7084	14.366	15.0966	9.48299
SF45436_a45870	X	Transposase homolog	1.02614	1.30537	0.787327	151.105	204.861	26.2981	9.90137	0	10.6076
SF45436_a45880	X	Mobile element protein	4.21857	3.91612	3.93664	101.956	106.692	27.6353	10.3514	0	8.9575
SF45436_a45890	X	Mobile element protein	3.56266	4.53214	5.01147	87.2253	74.503	11.8645	12.5006	0	9.20713
SF45436_a45900	X	Mobile element protein	0.112558	0.214782	0.518177	110.285	84.5403	21.415	1.33293	0	2.03622
SF45436_a45910	L	Mobile element protein	1.84677	1.0843	0.980984	147.092	77.7121	37.2095	1.49537	0	1.46852
SF45436_a45920		hypothetical protein	6.14114	4.93407	7.43988	454.291	540.104	77.4999	33.5978	172.09	26.8968
SF45436_a45930	X	Mobile element protein	4.43553	3.62734	4.95903	175.139	207.086	28.7352	253.96	1.03014	20.6332
SF45436_a45940		hypothetical protein	30.7712	26.8056	32.3352	589.599	578.123	104.606	1160.67	192.128	162.273
SF45436_a45950		hypothetical protein	11.0838	4.53214	4.55588	157.514	129.51	28.3715	10.938	1.60887	8.79792
SF45436_a45960		exopolysaccharide production repressor	33.1379	24.2948	26.4963	135.814	166.889	51.365	2489.48	1003.74	424.772
SF45436_a45970		hypothetical protein	14.9283	14.2429	14.4321	26.8264	34.6611	25.6786	1401.69	691.678	123.764
SF45436_a45980	S	Nitrogen fixation	3.6267	0.988628	2.38514	8.86699	11.8472	10.8024	413.799	212.678	21.1553
SF45436_a45990		NifX-associated protein	103.241	103.471	100.839	421.413	471.509	364.887	6597.93	4178.64	858.387
SF45436_a46000		hypothetical protein	4.51677	6.03317	8.3174	75.3694	101.694	17.6578	6709.79	5635.79	293.222
SF45436_a46010	P	Nitrogenase (molybdenum-iron) beta chain (EC 1.18.6.1)	2.94732	3.26978	3.70764	77.4223	63.4166	15.8989	5594.43	13488.2	384.847
SF45436_a46020	P	Nitrogenase (molybdenum-iron) alpha chain (EC 1.18.6.1)	3.62772	4.06023	3.9343	87.6076	66.8783	19.7278	8462.39	18521.3	323.086
SF45436_a46030	P	Nitrogenase (molybdenum-iron) reductase and maturation protein NifH	5.10075	4.18752	4.64178	100.239	74.0717	21.3321	18914.5	30785.2	759.778
SF45436_a46040		hypothetical protein	1.56581	2.24089	4.50526	458.916	516.415	75.4969	79.321	105.006	16.9957
SF45436_a46050	X	transposase	27.4922	25.3557	24.1409	140.501	169.969	62.0983	122.724	284.723	47.2609
SF45436_a46060		hypothetical protein	39.1183	47.2905	43.6234	60.2955	82.484	31.029	49.2337	14.8127	426.86
SF45436_a46070	T	Possible HipA protein	23.8882	27.7925	32.0423	195.96	185.154	50.3893	32.5626	26.5424	173.125
SF45436_a46080		hypothetical protein	85.0012	94.4375	84.3127	90.9218	125.907	114.411	1482.67	65.9126	3293.35
SF45436_a46090		hypothetical protein	19.7636	23.7753	23.735	45.957	86.1532	17.9162	290.576	6.98485	735.493
SF45436_a46100	E	Spermidine Putrescine ABC transporter permease component PotB (TC 3.A.1.11.1)	2.32291	1.10813	3.5646	165.647	229.493	32.7931	15.7917	4.72053	24.4129
SF45436_a46110		Mobile element protein	11.9652	5.07371	7.65044	480.658	429.112	111.744	32.362	2.70169	30.9221
SF45436_a46120	X	transposase	39.2108	39.8016	39.1901	159.884	207.69	99.3122	198.033	0.599119	144.001
SF45436_a46130		FIG00794466: hypothetical protein	87.2882	43.1455	26.0229	317.226	309.849	174.733	275.371	0	35.3322
SF45436_a46140	X	Mobile element protein	7.27437	5.85172	5.58142	120.53	130.463	26.2079	92.1498	0	10.2475
SF45436_a46150	X	transposase	29.187	28.5503	26.8054	141.909	166.463	86.6341	150.901	0	63.1624
SF45436_a46160	X	Mobile element protein	2.46615	7.39494	1.21642	205.005	270.808	41.3193	13.4434	2.86379	26.2219
SF45436_a46170		elements of external origin%3B transposon-related functions	1.23617	1.17942	0	202.307	237.007	56.3811	12.1991	17.5847	11.8203
SF45436_a46180		hypothetical protein	41.1026	36.7257	44.3017	332.184	299.521	62.9141	78.1191	13.2583	112.293
SF45436_a46190		Mobile element protein	0.128579	0.490706	0.147983	44.0113	49.7568	10.556	1.0151	3.13553	2.65834
SF45436_a46200		conjugal transfer transcriptional regulator (repressor) protein	33.5997	28.6336	28.9088	113.752	124.513	33.5825	60.0917	39.7748	43.8381
SF45436_a46210	K	hypothetical protein	55.9548	43.4996	54.3811	113.497	147.269	63.7343	214.33	43.7991	30.8493
SF45436_a46220		N-3-oxooctanoyl-L-homoserine lactone quorum-sensing transcriptional activator	130.561	140.385	146.553	175.862	170.518	278.162	507.497	43.0504	104.616
SF45436_a46230	U	Conjugative transfer protein TrbI	0	0.946855	0	23.3539	37.531	3.87974	1.95872	0	0.512948
SF45436_a46240	U	Conjugative transfer protein TrbI	3.60315	2.10083	2.18864	81.7929	93.3068	13.0427	2.3705	3.66109	3.05219
SF45436_a46250		Conjugative transfer protein TrbH	1.41869	0.902372	0.54426	70.8169	80.6855	12.0168	1.8667	0.961003	3.42195
SF45436_a46260	U	Conjugative transfer protein TrbG	1.56003	2.10859	1.34659	86.494	85.2942	20.6681	1.71057	0.528374	3.89727
SF45436_a46270	U	Conjugative transfer protein TrbF	0.956492	0.45629	1.46778	45.3581	49.6319	8.72503	1.4683	0.647916	6.67413
SF45436_a46280	U	Conjugative transfer protein TrbL	1.25824	1.28623	2.06874	159.199	208.042	30.5678	5.08502	0.730558	2.46202
SF45436_a46290		TrbK	0	0	0	0	0.938937	0	0	0	0
SF45436_a46300	X	Conjugative transfer protein TrbJ	0.682767	0.91199	0.942962	48.2014	39.6319	9.96502	3.7732	2.77499	1.83508
SF45436_a46310	U	Conjugative transfer protein TrbE	0.39091	0.606066	1.23723	66.0658	83.3713	11.398	0.900125	1.78739	3.20753
SF45436_a46320	X	transposase	8.88518	8.77299	11.6529	108.965	107.402	36.6205	35.481	0	24.6712
SF45436_a46330	U	Conjugative transfer protein TrbE	15.357	15.9448	16.6348	142.042	203.388	46.4989	26.7441	0	30.3494
SF45436_a46340	U	Conjugative transfer protein TrbD	2.81846	1.34453	1.62189	15.0739	20.45	3.67282	2.78139	0	1.09258
SF45436_a46350	U	Conjugative transfer protein TrbC	2.47716	1.31302	2.21743	27.0859	18.3973	6.45613	3.6216	4.47467	0.711315
SF45436_a46360	UW	Conjugative transfer protein TrbB	12.9962	13.296	13.3356	58.2857	56.7368	22.8531	8.03511	5.09118	7.85039
SF45436_a46370		hypothetical protein	2.11385	4.0336	1.62189	280.374	291.258	48.6649	10.1984	0	5.4629
SF45436_a46380	T	N-acyl-L-homoserine lactone synthetase TraI	7.58557	6.43318	10.8644	116.48	140.544	25.2616	5.98863	1.37023	5.31478
SF45436_b46390	N	Plasmid replication protein RepA	102.425	93.6793	120.423	70.4581	53.5829	52.4689	46.4726	30.8629	97.0269
SF45436_b46400	D	Plasmid replication protein RepB	64.6774	69.5345	83.9996	136.34	66.5944	91.9576	46.9099	29.9202	50.824
SF45436_b46410		Plasmid replication protein RepC	23.6481	22.1787	31.8454	139.898	115.875	42.6609	9.41945	6.21141	10.2689
SF45436_b46420		FIG00985463: hypothetical protein	9.09181	11.2045	15.2598	178.293	194.572	34.5561	35.3904	0	252.586
SF45436_b46430		PMID: 11481431	148.121	144.333	154.487	111.028	105.06	71.2514	86.5652	42.5976	46.5358
SF45436_b46440		FIG01076428: hypothetical protein	51.3819	43.3502	60.6678	297.111	279.098	76.6713	26.7396	5.41018	15.4576
SF45436_b46450		hypothetical protein	23.1258	18.2719	16.011	256.256	262.498	71.1021	85.1056	31.5751	758.736
SF45436_b46460		hypothetical protein	289.28	265.823	252.956	673.484	838.582	621.263	146.724	0	127.133
SF45436_b46470		Mobile element protein	161.912	141.605	153.562	325.532	292.708	202.201	256.44	0	201.081
SF45436_b46480	X	Mobile element protein	5.80507	1.33689	3.91651	101.92	69.3639	20.6075	6.84811	0	6.41477
SF45436_b46490	GER	Permease of the drug/metabolite transporter (DMT) superfamily	1.71261	2.56769	3.66052	374.492	357.187	81.6183	11.2672	5.46904	76.822
SF45436_b46500	KE	Transcriptional regulator2C GntR family domain / Aspartate aminotransferase (EC 2.6.1.1)	19.3542	18.2493	20.0126	287.407	260.247	81.2789	27.2568	16.9	38.0215
SF45436_b46510		hypothetical protein	3.98839	3.17107	4.59027	284.413	137.971	62.3687	16.6183	0	47.7574
SF45436_b46520	P	Chromate transport protein ChrA	22.8403	25.4237	28.8642	96.7667	66.4337	31.1256	39.7762	0	164.929
SF45436_b46530	S	superoxide dismutase SodM-like protein	8.35767	6.01115	13.0225	137.81	98.3827	36.1921	36.7129	0	250.017
SF45436_b46540	G	PUTATIVE TRANSPORT TRANSMEMBRANE PROTEIN	3.98338	3.71605	3.26009	175.925	138.109	41.9883	9.55082	0	4.71255
SF45436_b46550		putative membrane protein	3.61341	7.75693	5.19838	405.835	408.365	56.505	2.37725	0	9.33829
SF45436_b46560	R	S-(hydroxymethyl)glutathione dehydrogenase (EC 1.1.1.284)	5.33223	5.90505	6.02731	98.9987	84.9154	20.8458	5.38737	5.41798	3.78958
SF45436_b46570	G	FIG00987203: hypothetical protein	1.75527	0.717723	1.87586	64.3724	87.3311	15.6847	0.659878	0	0.712834
SF45436_b46580	I	Ferredoxin reductase	2.19097	2.75931	3.02592	108.367	80.4683	29.3506	1.96035	2.13716	2.03839
SF45436_b46590	G	Inositol transport system sugar-binding protein	3.91453	3.94824	4.24782	128.248	111.939	30.3154	2.64894	13.6371	6.53235
SF45436_b46600	PQ	MocE-like protein	0.338757	0.969616	0.389878	56.5271	28.0056	12.3605	2.22867	2.75364	4.37732
SF45436_b46610	I	possible desaturase	1.73601	2.72804	2.11551	36.7016	50.2943	11.3112	2.55296	4.15042	9.97573
SF45436_b46620	G	Transcriptional regulator2C LacI family	6.53984	5.13258	6.91976	103.125	84.6055	30.6527	3.19221	0	12.5396
SF45436_b46630	K	Glycine cleavage system transcriptional activator	12.1141	12.1941	12.5351	179.983	127.849	57.4965	5.26445	9.93743	58.65
SF45436_b46640	H	Trimethylamine methyltransferase family protein	8.34593	7.04902	7.47961	197.278	169.785	70.2472	2.43034	20.0187	5.12699
SF45436_b46650	C	Oxidoreductase2C FMN-binding/pyridine nucleotide-disulfide oxidoreductase	3.61341	4.5629	5.13722	165.062	180.956	36.4928	2.51709	1.72778	4.75154
SF45436_b46660	E	L-proline glycine betaine binding ABC transporter protein ProX (TC 3.A.1.12.1)	5.03297	7.70539	4.31068	265.671	272.173	48.6558	10.1645	6.18426	8.53011
SF45436_b46670	K	Transcriptional regulator2C AraC family	9.39487	10.8843	11.1988	210.675	210.697	41.7565	27.5931	7.5004	44.7437
SF45436_b46680	C	Flavodoxin reductases (ferredoxin-NADPH reductases) family 1	3.88136	3.89307	4.69616	84.0986	95.2304	16.8597	6.15467	0.40449	4.57813
SF45436_b46690	PR	Benzoate 12C2-dioxygenase (EC 1.14.12.10)	3.8387	4.55774	2.74897	83.5816	76.0743	21.0098	3.14281	0.693411	6.56959
SF45436_b46700		hypothetical protein	5.73524	5.47194	8.48665	205.075	237.791	28.8274	3.23417	0	4.65828
SF45436_b46710	K	Glycine cleavage system transcriptional activator	7.8157	8.14522	10.6558	90.5462	96.8675	25.5405	14.081	1.4661	61.4032
SF45436_b46720	C	Malate dehydrogenase (EC 1.1.1.37)	10.3372	10.7684	9.59054	159.088	132.103	41.2368	13.1852	0	14.0661
SF45436_b46730	E	L-proline glycine betaine ABC transport system permease protein ProV (TC 3.A.1.12.1)	7.7312	8.40334	9.01052	77.8817	51.2972	16.9613	2.06029	0	1.21398
SF45436_b46740	E	L-proline glycine betaine ABC transport system permease protein ProW (TC 3.A.1.12.1)	6.7843	7.38131	9.04096	34.8838	42.2902	8.68573	1.5661	3.86998	1.96861
SF45436_b46750	E	L-proline glycine betaine binding ABC transporter protein ProX (TC 3.A.1.12.1)	33.6486	36.5319	30.4712	85.524	124.867	34.7764	12.2137	0	4.63419
SF45436_b46760	E	Pyrroline-5-carboxylate reductase (EC 1.5.1.2)	15.3606	15.3277	14.7592	142.9	118.982	38.9319	5.56277	0	5.02587
SF45436_b46770	K	Transcriptional regulator2C TetR family	33.5451	42.6198	35.3092	131.265	136.986	57.3329	17.0787	0	3.83361
SF45436_b46780	C	22C4-dienoyl-CoA reductase [NADPH] (EC 1.3.1.34)	40.0043	41.8311	36.4269	111.556	91.175	37.7965	8.39741	0	9.94961
SF45436_b46790		putative transcriptional regulator protein	20.7144	17.896	16.3316	83.0459	42.1739	26.3559	8.36991	0	2.78203
SF45436_b46800	C	Electron transfer flavoprotein2C beta subunit	29.4529	30.6554	28.5453	197.166	148.48	51.9704	9.27128	45.8206	5.97277
SF45436_b46810	C	Electron transfer flavoprotein2C alpha subunit	30.7985	26.5654	25.5056	193.772	131.136	52.7228	7.92545	89.6089	3.17201
SF45436_b46820	R	S-(hydroxymethyl)glutathione dehydrogenase (EC 1.1.1.284)	37.8969	42.9706	35.8351	139.943	126.117	36.7282	6.76553	9.67496	5.85662
SF45436_b46830	CR	Quinone oxidoreductase (EC 1.6.5.5)	3.73958	4.13125	6.22934	168.634	131.383	40.7806	7.63974	386.371	16.938
SF45436_b46840	H	Gamma-aminobutyrate:alpha-ketoglutarate aminotransferase (EC 2.6.1.19)	3.07022	3.80805	4.50526	113.793	103.823	28.0063	8.68552	502.567	28.0881
SF45436_b46850	C	Aldehyde dehydrogenase B (EC 1.2.1.22)	0.564822	1.7514	2.43772	141.374	104.566	33.2137	1.02188	127.981	8.32024
SF45436_b46860		hypothetical protein	4.29644	4.91903	10.8786	522.071	391.468	76.1439	6.78387	0	5.32966
SF45436_b46870	K	Leucine-responsive regulatory protein2C regulator for leucine (or lrp) regulon and high-affinity branched-chain amino acid transport system	15.5869	12.6305	12.2871	243.923	243.748	64.2744	10.1141	7.81033	64.4512
SF45436_b46880	KE	Transcriptional regulator GabR of GABA utilization (GntR family with aminotransferase-like domain)	17.5786	13.1225	13.3747	214.465	150.332	58.9454	3.58077	0.896802	18.932
SF45436_b46890	E	ABC-type polar amino acid transport system2C ATPase component	12.64	8.0826	7.73804	84.2872	86.0955	19.9762	10.439	32.7915	126.495
SF45436_b46900	ET	amino acid ABC transporter2C periplasmic amino acid-binding protein	19.3521	17.1618	23.1291	131.896	112.593	39.6057	26.2795	105.375	92.0101
SF45436_b46910	E	amino acid ABC transporter2C permease protein	6.24546	5.34758	5.71349	203.84	132.953	38.6064	4.84635	13.0172	9.767
SF45436_b46920	E	amino acid ABC transporter protein2C permease protein	4.1448	2.88984	4.21986	112.202	59.1657	24.5132	1.88782	7.12707	3.95504
SF45436_b46930	Q	Arylmalonate decarboxylase (EC 4.1.1.76)	1.74809	2.18102	3.40474	46.3148	29.3292	9.81289	1.94626	1.09305	4.30916
SF45436_b46940	E	Threonine dehydratase2C catabolic (EC 4.3.1.19)	3.85504	4.59757	5.17626	191.516	214.917	47.4453	4.64973	1.7409	6.03299
SF45436_b46950	E	Ornithine cyclodeaminase (EC 4.3.1.12)	5.92567	4.42011	5.57991	160.419	126.024	40.2943	3.40231	1.75155	3.11847
SF45436_b46960	E	Aminopeptidase YpdF (MP-2C MA-2C MS-2C AP-2C NP- specific)	12.5185	15.0151	13.1727	104.255	81.0012	34.8405	5.41217	16.7175	4.94526
SF45436_b46970	R	succinate dehydrogenase subunit	15.2491	17.7599	19.0028	148.714	150.392	33.4391	7.47238	10.6858	3.805
SF45436_b46980		hypothetical protein	3.454	8.56811	3.97523	62.0689	85.0566	15.3034	9.99844	28.0764	11.4257
SF45436_b46990	MR	Muconate cycloisomerase (EC 5.5.1.1)	6.62945	5.8733	5.88591	135.138	109.28	30.2366	5.23379	0	11.5524
SF45436_b47000	CR	Alcohol dehydrogenase (EC 1.1.1.1)	6.63497	4.99297	6.56071	194.121	204.977	43.7183	5.90214	0	24.199
SF45436_b47010	E	putative dehydrogenase/oxidoreductase	26.2103	27.7676	30.2636	151.467	114.21	58.5522	3.69508	0.345868	189.97
SF45436_b47020	EM	4-hydroxy-tetrahydrodipicolinate synthase (EC 4.3.3.7)	74.0083	77.604	85.5848	181.595	145.983	176.4	11.978	0	736.086
SF45436_b47030	K	Transcriptional regulator2C GntR family	43.8278	46.9622	68.2903	57.6991	69.3825	86.3289	17.7441	0	794.952
SF45436_b47040	E	L-proline glycine betaine ABC transport system permease protein ProV (TC 3.A.1.12.1)	2.78138	2.85026	4.03102	99.611	75.7409	24.7003	3.38863	0	3.19468
SF45436_b47050	E	L-proline glycine betaine ABC transport system permease protein ProW (TC 3.A.1.12.1)	2.85358	2.30372	2.27368	93.9183	83.7847	21.7395	2.74384	0	2.77967
SF45436_b47060	MR	L-alanine-DL-glutamate epimerase and related enzymes of enolase superfamily	19.3386	17.8114	13.6627	147.462	162.502	40.0467	17.3837	0	9.15431
SF45436_b47070	K	Glycine cleavage system transcriptional activator	39.454	49.6248	52.0592	176.892	185.127	50.6896	49.2811	0	76.8597
SF45436_b47080	H	Trimethylamine methyltransferase family protein	11.911	10.6111	11.3136	104.381	81.9112	26.555	5.66474	0	2.07687
SF45436_b47090	K	Transcriptional regulator2C AraC family	6.33578	8.70101	10.4959	134.926	144.202	29.3976	5.93665	0	4.71367
SF45436_b47100	E	L-proline glycine betaine binding ABC transporter protein ProX (TC 3.A.1.12.1)	18.0348	18.0072	19.3083	180.348	173.368	38.5318	18.2114	0	10.6765
SF45436_b47110	IQR	short-chain dehydrogenase/reductase SDR	12.101	12.8608	14.6323	290.008	233.869	48.106	13.1007	0	8.39228
SF45436_b47120	IQR	Dehydrogenases with different specificities (related to short-chain alcohol dehydrogenases)	12.8489	7.51357	13.0388	136.552	126.856	26.646	16.5429	0	7.06963
SF45436_b47130	S	FIG00986109: hypothetical protein	73.2325	61.9392	65.1491	271.838	259.02	223.877	270.326	101.359	79.5905
SF45436_b47140		hypothetical protein	4.84423	3.7815	7.60263	30.1478	37.1819	7.46042	1.15891	0	0.682862
SF45436_b47150	E	Tripeptide aminopeptidase (EC 3.4.11.4)	62.3182	69.2713	72.9063	155.507	117.305	81.6555	35.9798	45.2911	11.8296
SF45436_b47160	R	conserved hypothetical protein	271.78	239.135	228.803	487.748	529.399	673.569	648.328	237.285	200.566
SF45436_b47170	G	Major facilitator family transporter	0.894182	1.10907	0.926208	224.004	169.395	56.1644	3.05905	6.54165	3.09657
SF45436_b47180	R	NAD(FAD)-utilizing dehydrogenases	19.1851	20.8003	19.1697	296.254	323.654	65.9108	3.90128	0.708858	5.45388
SF45436_b47190	K	Maltose operon transcriptional repressor MalR2C LacI family	79.8837	70.8421	72.8438	247.361	191.134	77.0065	36.3844	25.3911	37.2663
SF45436_b47200	G	Maltose/maltodextrin ABC transporter2C substrate binding periplasmic protein MalE	236.239	618.294	653.188	100.97	112.458	48.2003	211.852	7.14246	157.961
SF45436_b47210		hypothetical protein	0.704615	2.0168	0.810947	444.679	418.916	83.5567	3.70851	5.72758	13.4751
SF45436_b47220	G	Maltose/maltodextrin ABC transporter2C permease protein MalF	57.6114	180.429	197.807	63.4569	59.7095	17.5827	25.2213	3.48181	21.9734
SF45436_b47230	G	Maltose/maltodextrin ABC transporter2C permease protein MalG	62.8303	182.507	186.196	79.1787	45.6384	24.5297	25.7722	2.06772	13.2792
SF45436_b47240	G	Maltose/maltodextrin transport ATP-binding protein MalK (EC 3.6.3.19)	154.727	349.304	332.322	186.66	158.186	51.8169	74.5498	6.28024	41.6905
SF45436_b47250		hypothetical protein	5.79747	8.08423	9.75189	402.606	305.927	85.428	7.04148	7.2501	16.8266
SF45436_b47260	G	Trehalose utilization protein ThuA	331.734	651.612	633.591	160.52	157.999	58.1764	131.107	80.3391	369.267
SF45436_b47270	R	Nucleoside-diphosphate-sugar epimerases	341.632	594.299	514.717	173.993	131.793	73.6082	161.29	50.8855	195.139
SF45436_b47280		conserved hypothetical protein	375.992	370.312	368.674	411.048	349.947	494.211	973.485	1193.65	1170.47
SF45436_b47290	K	Transcriptional regulator2C AraC family	57.4224	63.6381	70.561	290.749	219.651	82.6712	25.7352	7.13399	20.9962
SF45436_b47300	E	Transporter2C LysE family	4.60302	7.09428	6.52018	370.03	369.016	84.438	12.5791	0	29.2819
SF45436_b47310		hypothetical protein	2.31443	3.43494	4.14352	26.4068	30.7587	8.7129	1.35347	18.8132	2.92418
SF45436_b47320		hypothetical protein	5.5264	0	3.97523	125.616	154.317	12.6028	0	0	0.714104
SF45436_b47330	P	hypothetical protein	226.088	258.628	310.137	292.446	356.198	825.057	550.913	60.3526	121.598
SF45436_b47340		hypothetical protein	235.746	313.963	292.027	209.27	307.212	1307.95	404.879	47.222	55.2101
SF45436_b47350		hypothetical protein	376.447	454.403	445.27	93.5139	131.973	849.34	366.559	148.493	63.0594
SF45436_b47360		bll1803%3B hypothetical protein	75.5776	88.5263	98.0898	203.224	206.566	215.006	42.2256	2.36286	37.8016
SF45436_b47370		hypothetical protein	43.4043	50.0167	65.5245	168.225	160.13	226.246	49.3232	0	31.612
SF45436_b47380		hypothetical protein	6.29121	9.3037	13.0331	46.4329	52.5637	18.0362	6.62235	1.27848	5.20276
SF45436_b47390	U	Flagellar biosynthesis protein FlhA	31.0976	29.1535	29.2779	214.319	194.305	68.6731	11.0712	3.59973	6.84134
SF45436_b47400	UW	Type II/IV secretion system secretin RcpA/CpaC2C associated with Flp pilus assembly	23.5136	20.7723	25.1485	175.805	125.054	54.3702	4.27104	0.965322	1.5959
SF45436_b47410	W	hypothetical protein	14.8212	15.2999	17.6171	81.0871	33.3355	38.3113	1.5985	0.987513	0.376752
SF45436_b47420	UW	TPR repeat	16.7447	18.2765	19.8882	202.609	226.437	63.7158	2.99642	2.72223	2.76953
SF45436_b47430	U	Type III secretion inner membrane protein (YscU2CSpaS2CEscU2CHrcU2CSsaU2C homologous to flagellar export components)	14.8662	10.8806	12.8908	102.163	80.7757	26.6704	1.60774	1.65537	1.05258
SF45436_b47440	M	ErfK/YbiS/YcfS/YnhG	13.0857	10.3241	11.2953	303.093	352.785	92.1485	1.32447	0	0.780414
SF45436_b47450		FIG00985447: hypothetical protein	16.1226	11.9641	25.428	97.086	105.034	28.0131	1.5714	21.8425	0.925915
SF45436_b47460	E	Acetate permease ActP (cation/acetate symporter)	12.8876	14.4344	24.1833	129.611	77.2467	36.6917	3.87071	23.6277	3.4392
SF45436_b47470	E	Sensor histidine kinase (EC 2.7.3.-)	29.0921	27.5018	31.6733	228.392	197.803	58.0448	21.8515	13.3788	13.504
SF45436_b47480	TK	two-component response regulator	28.0128	26.8907	23.5372	157.724	89.4784	53.7486	13.1155	48.1955	17.3214
SF45436_b47490	G	Probable sugar-binding periplasmic protein precursor	3.18755	3.92156	3.95819	179.63	156.105	42.1937	3.31117	0	1.17062
SF45436_b47500	T	diguanylate cyclase/phosphodiesterase (GGDEF & EAL domains) with PAS/PAC sensor(s)	1.31044	1.05793	1.27617	126.91	97.5205	31.2637	0.7295	1.43394	0.625224
SF45436_b47510		hypothetical protein	1.76154	2.24089	4.05473	97.9802	99.1517	12.2427	1.54521	0	1.51747
SF45436_b47520	NT	Methyl-accepting chemotaxis protein I (serine chemoreceptor protein)	3.28748	3.29338	3.40522	150.856	152.371	36.3427	4.32564	0	3.08686
SF45436_b47530	DP	CrcB protein	91.329	85.3262	101.68	321.769	287.445	80.5196	78.4493	64.986	29.5557
SF45436_b47540	NT	Methyl-accepting chemotaxis protein	11.3079	10.7346	10.7908	195.839	184.21	51.1678	5.6824	3.00236	23.9075
SF45436_b47550	Q	2-keto-4-pentenoate hydratase (EC 4.2.1.80)	11.7893	10.8557	11.8329	217.017	239.922	49.1258	1.80375	1.11431	2.76333
SF45436_b47560	K	Transcriptional regulator2C LacI family	9.83651	10.6299	14.4399	315.005	332.271	66.1841	3.43381	4.07947	5.08418
SF45436_b47570	G	TRAP-type transport system2C small permease component2C predicted N-acetylneuraminate transporter	8.23328	6.57653	15.2053	166.304	136.064	55.8908	4.28293	17.1205	23.3559
SF45436_b47580	G	TRAP-type C4-dicarboxylate transport system2C large permease component	5.69303	4.48703	7.02694	126.91	115.522	32.4705	2.17126	1.34135	5.7998
SF45436_b47590	G	TRAP-type C4-dicarboxylate transport system2C periplasmic component	15.4265	20.5857	22.9128	122.42	82.5042	62.3456	3.01728	10.1673	8.13508
SF45436_b47600	G	22C4-dihydroxyhept-2-ene-12C7-dioic acid aldolase (EC 4.1.2.n4)	27.189	25.0882	26.7377	220.101	239.347	77.5152	17.2997	24.3837	20.057
SF45436_b47610		hypothetical protein	3.29876	3.3991	1.82235	267.321	212.601	60.182	21.1816	1.07258	51.6963
SF45436_b47620		hypothetical protein	2.62916	4.51523	9.07776	139.49	188.684	32.2057	21.4485	17.0972	9.51251
SF45436_b47630	ET	FIG00985090: hypothetical protein	19.0042	19.108	14.1327	53.7906	53.9986	37.7188	4.42406	4.75318	3.92905
SF45436_b47640	T	diguanylate cyclase/phosphodiesterase (GGDEF & EAL domains) with PAS/PAC sensor(s)	14.4388	14.9628	12.0671	133.631	112.296	30.5104	3.27359	2.1668	2.93926
SF45436_b47650	K	D-serine dehydratase transcriptional activator	37.4716	39.3146	40.6906	230.636	189.851	70.2444	13.9233	4.55373	3.41029
SF45436_b47660	IQR	3-oxoacyl-[acyl-carrier protein] reductase (EC 1.1.1.100)	34.0314	28.4641	30.5399	287.366	290.599	155.118	55.2332	47.5267	14.3353
SF45436_b47670		hypothetical protein	1.39069	1.76912	0.800277	249.413	112.932	50.7429	0.914929	0	0.838603
SF45436_b47680	G	Ribose ABC transport system2C ATP-binding protein RbsA (TC 3.A.1.2.1)	6.42485	6.26461	5.36298	232.452	201.309	55.8468	9.28986	17.7911	53.8991
SF45436_b47690	G	Ribose ABC transport system2C permease protein RbsC (TC 3.A.1.2.1)	3.58279	2.75364	4.92524	166.281	116.587	35.5351	1.3095	14.1571	6.12133
SF45436_b47700	G	Ribose ABC transporter2C periplasmic ribose-binding protein	16.014	19.0536	15.395	201.119	256.827	47.3833	20.5753	17.6115	23.2733
SF45436_b47710	G	Ribose ABC transporter2C periplasmic ribose-binding protein	6.77515	7.20286	6.01527	137.901	96.7001	29.2615	3.31117	22.0291	6.70356
SF45436_b47720	K	Ribose operon repressor	3.93756	4.94314	4.41251	222.783	232.387	50.2313	1.90879	0.842291	11.3007
SF45436_b47730	ET	ABC transporter2C substrate binding protein [amino acid]	15.9064	19.4406	21.1814	291.072	292.276	76.4029	5.18915	19.7687	63.3941
SF45436_b47740	E	ABC transporter2C membrane spanning protein [amino acid]	2.87878	5.75482	5.36424	26.6872	27.2474	8.93196	1.98413	6.12873	5.3141
SF45436_b47750	E	ABC transporter2C membrane spanning protein [amino acid]	2.72238	2.29182	5.16057	85.3045	36.6185	14.8165	0.842844	1.95258	2.64868
SF45436_b47760	E	ABC transporter ATP-binding protein	7.07503	6.61246	6.14857	82.165	74.1606	26.1538	4.17968	12.9105	6.19427
SF45436_b47770		hypothetical protein	17.3673	15.1497	16.5616	12.7385	25.3116	18.1055	32.6454	177.474	5.8989
SF45436_b47780	V	Growth inhibitor	27.1317	24.7271	19.1085	144.675	101.858	71.7678	28.2401	31.2712	12.7677
SF45436_b47790	K	Positive regulator of L-idonate catabolism	31.5114	27.6004	26.3974	179.914	171.189	55.3347	22.9743	20.9955	33.8561
SF45436_b47800	K	Transcriptional regulator2C HxlR family	15.1688	15.6395	15.4868	144.981	104.574	61.2137	17.0617	0	14.416
SF45436_b47810	R	3-oxoacyl-[acyl-carrier protein] reductase (EC 1.1.1.100)	9.84389	9.26839	12.9692	96.7056	91.5877	32.7448	3.23813	0	3.14652
SF45436_b47820	CR	Bifunctional protein: zinc-containing alcohol dehydrogenase%3B quinone oxidoreductase ( NADPH:quinone reductase) (EC 1.1.1.-)%3B Similar to arginate lyase	15.2948	13.6869	14.3251	139.456	134.701	40.8244	4.85771	0	32.712
SF45436_b47830		Miscellaneous%3B Unknown	56.8136	55.1138	52.9673	340.181	365.678	137.731	10.023	41.2798	6.72609
SF45436_b47840	I	3-hydroxyisobutyrate dehydrogenase (EC 1.1.1.31)	22.2573	22.3711	25.6161	129.605	132.733	54.7511	7.36065	24.6711	3.99874
SF45436_b47850	G	Gluconokinase (EC 2.7.1.12)	9.02252	9.01822	12.362	101.565	73.6836	38.3519	2.54395	9.60417	2.44276
SF45436_b47860	IQR	5-keto-D-gluconate 5-reductase (EC 1.1.1.69)	25.3046	29.2116	36.0421	231.791	204.845	124.796	8.64584	34.6609	15.0302
SF45436_b47870	CHR	D-3-phosphoglycerate dehydrogenase (EC 1.1.1.95)	21.095	24.8988	26.1555	293.103	211.539	76.092	8.87067	42.8684	31.5859
SF45436_b47880	ER	L-idonate 5-dehydrogenase (EC 1.1.1.264)	28.2666	26.8711	23.2204	262.697	290.574	77.8073	25.6038	23.7262	21.174
SF45436_b47890	G	Gluconolactonase (EC 3.1.1.17)	35.4664	40.9206	37.6995	173.173	102.799	55.5837	13.4883	30.6492	7.36913
SF45436_b47900	M	Phage lysin2C glycosyl hydrolase2C family 25	258.66	273.887	191.762	235.771	217.336	251.526	27.2063	14.2781	13.4886
SF45436_b47910	G	L-sorbosone dehydrogenase	88.0366	79.6106	87.9608	209.379	215.973	114.303	126.87	0.327665	69.7967
SF45436_b47920	R	Adenylate cyclase (EC 4.6.1.1)	7.44568	6.10758	6.74047	110.237	120.745	29.1081	27.7183	22.6963	12.5309
SF45436_b47930	M	UDP-glucose 4-epimerase (EC 5.1.3.2)	6.8579	8.33919	8.04757	121.972	109.512	42.0552	6.01572	42.0824	6.67224
SF45436_b47940	EG	Dihydroxy-acid dehydratase (EC 4.2.1.9)	9.43572	9.76249	9.66085	181.149	154.332	60.4419	9.51314	1.74318	17.988
SF45436_b47950	K	Predicted D-glucarate or D-galactorate regulator2C GntR family	40.7711	49.0647	37.2774	232.49	199.653	121.995	46.7303	202.082	37.1536
SF45436_b47960	EM	FIG00432040: hypothetical protein	35.5621	38.6712	32.6667	223.037	159.295	200.911	25.4306	0.44887	104.063
SF45436_b47970	G	Gluconolactonase (EC 3.1.1.17)	20.948	21.9168	18.0819	360.042	367.632	96.3185	16.7572	199.304	69.086
SF45436_b47980	R	Probable lipoprotein signal peptide	2.48422	1.93923	3.37895	216.929	249.865	43.2616	8.9147	3.67152	7.3539
SF45436_b47990	K	Transcriptional regulator2C AraC family	1.81836	2.1686	3.66234	223.677	126.738	39.6902	2.09352	0	4.22934
SF45436_b48000	D	TolA protein	7.82906	6.93609	8.20601	243.156	274.807	59.1186	9.65759	0.568212	5.31115
SF45436_b48010		PE_PGRS family protein	13.3634	15.8408	17.2443	438.355	383.928	97.6253	30.3714	0	13.1863
SF45436_b48020	C	Isoquinoline 1-oxidoreductase beta subunit (EC 1.3.99.16)	88.1961	85.3297	88.7213	216.725	184.316	72.0027	39.6445	73.6292	62.5387
SF45436_b48030	C	Isoquinoline 1-oxidoreductase alpha subunit (EC 1.3.99.16)	85.8894	79.31	90.9003	58.128	73.7157	17.1038	44.2355	85.1649	125.682
SF45436_b48040	K	Transcriptional regulator2C AraC family	13.4317	13.4453	15.0785	189.13	122.197	59.6834	12.3134	106.497	45.5811
SF45436_b48050	R	FIG00553873: hypothetical protein	31.422	26.9513	29.8321	162.508	103.469	47.8404	132.526	2.14999	89.5718
SF45436_b48060	G	Ribose ABC transport system2C periplasmic ribose-binding protein RbsB (TC 3.A.1.2.1)	5.4978	7.70752	5.81093	84.7306	43.8131	19.8847	3.6908	4.56017	4.6974
SF45436_b48070	S	Predicted erythritol ABC transporter 22C hypothetical lipoprotein	1.99419	1.90264	1.72135	121.586	98.8009	30.5347	1.96796	0	1.80379
SF45436_b48080	G	Ribose ABC transport system2C ATP-binding protein RbsA (TC 3.A.1.2.1)	1.43104	1.17029	1.64699	124.935	71.6788	28.9492	1.07597	0.276962	1.33843
SF45436_b48090	G	Ribose ABC transport system2C permease protein RbsC (TC 3.A.1.2.1)	3.27497	2.36714	3.54075	178.127	134.413	35.9523	1.95872	1.21005	0.769422
SF45436_b48100	R	putative oxidoreductase protein	24.7844	27.262	26.1672	209.895	195.097	51.2487	6.87261	63.2697	3.12317
SF45436_b48110		FIG00984133: hypothetical protein	12.6175	15.7905	13.893	195.259	161.218	49.4692	2.94669	10.434	2.06094
SF45436_b48120	K	Transcriptional regulator NanR	56.8686	52.2727	64.333	205.04	173.467	68.8654	47.999	13.5297	22.9413
SF45436_b48130	G	similar to ribulose-12C5-bisphosphate carboxylase2C Type III	13.4533	11.7928	11.5158	206.142	272.578	55.6621	14.7146	1.7087	14.4287
SF45436_b48140	S	Candidate type III effector Hop protein	6.21162	8.18845	6.60327	188.677	160.054	43.5623	8.36038	5.58882	9.55823
SF45436_b48150	T	C4-dicarboxylate transport transcriptional regulatory protein dctD	21.942	18.7232	17.2504	188.589	167.427	55.2736	10.0642	6.59425	23.0815
SF45436_b48160	T	Signal transduction histidine kinase regulating C4-dicarboxylate transport system	34.0943	29.8725	30.1489	169.824	131.436	48.3539	16.6734	12.9332	59.5045
SF45436_b48170		hypothetical protein	3.31584	3.16361	0	129.458	107.9	16.7438	6.54444	11.7921	3.4277
SF45436_b48180	C	Aerobic C4-dicarboxylate transporter for fumarate2C L-malate2C D-malate2C succunate	1190.61	74.2074	108.736	85.2372	55.8148	21.4524	5097.74	9592.72	1298.6
SF45436_b48190	TK	Two-component response regulator	32.8287	30.4485	29.6206	150.494	201.201	58.1332	10.385	4.64901	3.42909
SF45436_b48200	T	Two-component hybrid sensor and regulator	22.3826	19.4164	21.6588	127.867	84.5143	38.6591	17.6047	8.13143	13.427
SF45436_b48210		FIG00985258: hypothetical protein	4.83165	5.95437	5.79248	137.388	142.708	45.6479	24.9	3.2729	203.636
SF45436_b48220	K	Transcriptional regulator2C ArsR family	7.69748	6.4967	9.88129	77.2695	72.3849	17.361	11.2969	9.62618	94.1087
SF45436_b48230	T	Arsenate reductase (EC 1.20.4.1)	8.55889	6.4568	9.85049	71.9629	67.9217	18.1566	14.4045	29.9322	190.018
SF45436_b48240	G	Aquaporin Z	6.95344	8.25591	7.64709	92.2284	80.7238	25.3715	9.75925	5.65221	137.371
SF45436_b48250	P	Arsenate reductase (EC 1.20.4.1)	14.9918	20.9786	16.1039	51.8499	51.4218	18.5595	18.4111	32.4969	174.606
SF45436_b48260	E	Urea ABC transporter2C urea binding protein	3.84187	4.05544	3.57494	70.8228	66.8584	13.4216	2.58133	14.2857	279.778
SF45436_b48270	E	Urea ABC transporter2C permease protein UrtB	1.69944	1.18489	1.27886	154.934	116.581	34.0707	0.516027	1.8596	6.68926
SF45436_b48280	E	Urea ABC transporter2C permease protein UrtC	1.09243	0.955418	1.15251	77.9012	61.3293	13.2867	1.07806	1.11	2.63499
SF45436_b48290	R	Urea ABC transporter2C ATPase protein UrtD	1.26325	1.07134	1.45389	91.2841	92.8313	20.303	3.13968	0.570476	3.26468
SF45436_b48300	E	Urea ABC transporter2C ATPase protein UrtE	1.51857	2.31816	1.57296	179.977	151.719	39.5778	1.79831	3.08598	3.76752
SF45436_b48310		FIG01075316: hypothetical protein	588.972	545.768	583.139	696.16	854.805	1903	2873.04	1733.58	678.206
SF45436_b48320	G	binding protein component precursor of ABC ribose transporter	20.9407	19.6364	25.2387	127.474	163.303	71.9105	41.3897	18.9945	31.2166
SF45436_b48330	G	Ribose ABC transport system2C ATP-binding protein RbsA (TC 3.A.1.2.1)	3.2028	3.9586	4.105	187.022	188.086	45.7206	4.11844	6.21276	11.287
SF45436_b48340	G	Ribose transport system permease protein rbsC	3.5554	3.90614	3.96794	183.699	174.539	50.5434	7.51343	0.875776	10.0237
SF45436_b48350	G	Ribose ABC transport system2C permease protein RbsC (TC 3.A.1.2.1)	4.04462	3.85894	3.67499	142.086	109.149	32.1788	2.94104	0.865193	5.72146
SF45436_b48360	MR	L-fuconate dehydratase (EC 4.2.1.68)	21.9986	21.2253	19.417	108.808	86.4086	75.3317	41.8949	22.8565	24.2795
SF45436_b48370	N	Plasmid replication protein RepA	76.9427	62.3116	99.1689	209.221	212.071	70.9227	96.1021	100.638	114.025
SF45436_b48380	D	Plasmid replication protein RepB	78.1556	66.9369	103.582	198.603	195.704	109.367	99.6397	72.0062	125.008
SF45436_b48390		hypothetical protein	0.848934	0	0	120.773	147.085	20.466	0.558511	0	3.72969
SF45436_b48400	R	Myo-inositol 2-dehydrogenase (EC 1.1.1.18)	5.08485	4.67815	5.12067	128.983	113.718	30.528	13.5007	3.69045	64.1093
SF45436_b48410	G	Inosose dehydratase (EC 4.2.1.44)	2.17333	3.05576	2.63294	154.654	72.231	34.7308	8.57895	6.50861	28.024
SF45436_b48420	G	Glyceraldehyde-3-phosphate ketol-isomerase (EC 5.3.1.1)	2.31021	3.19602	3.58944	111.448	93.4627	22.7294	22.1903	15.0232	95.944
SF45436_b48430	G	Transcriptional regulator2C LacI family	30.5896	28.8833	30.9568	277.784	206.875	64.3294	11.6585	5.14453	5.39747
SF45436_b48440	S	putative membrane protein	23.4872	28.8826	25.5298	224.433	149.646	111.885	49.7902	18.0313	22.7958
SF45436_b48450	E	Transcriptional regulator2C MarR family / Acetyltransferase (GNAT)	27.73	28.9509	22.1048	242.398	157.723	90.1915	9.27128	0	10.0447
SF45436_b48460	M	acyltransferase 3	55.8202	62.8613	61.6109	129.988	122.652	120.798	81.7559	7.81033	96.1092
SF45436_b48470		dessication-associated protein	10.1697	7.73916	9.61432	164.207	159.716	42.1239	54.0028	12.3015	23.7164
SF45436_b48480	D	Cell division protein FtsK	392.298	422.456	299.576	209.431	177.339	233.263	19.7755	8.53043	6.81894
SF45436_b48490	K	Transcriptional regulator2C GntR family	8.77174	10.1526	9.59896	132.589	92.5753	29.6075	17.7857	23.3779	52.5479
SF45436_b48500	ET	ABC-type amino acid transport/signal transduction systems2C periplasmic component/domain	6.58896	6.28647	6.03567	88.3145	74.5057	23.4808	29.017	102.747	79.1634
SF45436_b48510	E	amino acid ABC transporter2C permease protein	2.3592	2.10083	3.07725	43.7412	24.6219	7.37844	8.48488	11.5063	18.9413
SF45436_b48520	E	Putative amino acid ABC transporter2C permease protein	3.04266	3.66691	4.42335	112.712	72.6737	27.1288	5.05706	11.7155	13.2434
SF45436_b48530	E	Histidine ABC transporter2C ATP-binding protein HisP (TC 3.A.1.3.1)	9.89956	7.9172	7.70735	182.818	195.64	38.3218	23.9444	13.6089	29.5719
SF45436_b48540	C	Copper binding protein2C plastocyanin/azurin family	4.32076	2.53686	5.35531	102.389	88.2778	17.3246	12.6824	5.40337	29.7195
SF45436_b48550	S	FIG01075795: hypothetical protein	1.81187	3.45737	1.39019	43.0682	20.5386	15.7407	5.29788	23.7285	31.9449
SF45436_b48560	K	RNA polymerase sigma-70 factor	8.80769	8.40334	10.4925	71.4026	62.2416	32.4191	18.9085	11.9325	102.549
SF45436_b48570	C	Acylphosphate phosphohydrolase (EC 3.6.1.7)2C putative	45.2437	35.7363	33.2915	447.456	443.573	152.712	504.553	10.5508	182.097
SF45436_b48580	I	Acetyl-CoA acetyltransferase (EC 2.3.1.9) @ Beta-ketoadipyl CoA thiolase (EC 2.3.1.-)	26.3572	35.9604	36.0983	291.516	248.343	136.128	6.93612	9.64118	14.713
SF45436_b48590	I	3-oxoadipate CoA-transferase subunit B (EC 2.8.3.6)%3B Glutaconate CoA-transferase subunit B (EC 2.8.3.12)	12.8112	16.4247	21.3488	188.138	106.1	95.2986	2.98507	2.16954	9.03585
SF45436_b48600	I	3-oxoadipate CoA-transferase subunit A (EC 2.8.3.6)%3B Glutaconate CoA-transferase subunit A (EC 2.8.3.12)	23.9373	32.325	38.2869	330.102	204.695	159.166	9.69124	6.98485	36.7366
SF45436_b48610	K	Pca regulon regulatory protein PcaR	13.8407	13.8722	20.5955	276.055	153.449	94.3711	18.2114	9.09139	40.1046
SF45436_b48620	K	Transcriptional regulator2C GntR family	82.6246	83.2331	82.0601	224.613	268.29	110.221	41.3897	0	15.8973
SF45436_b48630	R	hypothetical protein	42.6914	36.777	40.5473	344.926	434.518	92.3607	52.9009	0	30.8493
SF45436_b48640		hypothetical protein	16.4089	16.5765	7.7762	113.57	163.838	25.7852	13.9704	3.923	12.9713
SF45436_b48650	T	hypothetical protein	7.80429	8.29697	11.5483	113.531	136.098	36.9026	256.134	0.906262	331.692
SF45436_b48660		hypothetical protein	13.3723	12.513	18.9418	189.799	205.36	48.5912	329.909	1.04518	254.404
SF45436_b48670	R	Adenylate cyclase (EC 4.6.1.1)	6.56021	4.40451	6.26387	156.041	149.924	34.3219	54.8604	3.16004	105.139
SF45436_b48680	K	Transcriptional regulator2C GntR family	6.74919	2.31816	6.99092	102.803	107.794	24.0985	2.30894	0	13.6049
SF45436_b48690	EM	4-hydroxy-tetrahydrodipicolinate synthase (EC 4.3.3.7)	3.82439	5.30737	4.80166	104.873	86.4316	27.9388	2.89728	0	7.96673
SF45436_b48700	C	Aldehyde dehydrogenase (EC 1.2.1.3)	6.54485	7.30725	6.33051	95.031	62.7046	26.403	5.95488	0	7.34144
SF45436_b48710	E	Oxidoreductase	3.21706	3.66827	3.34132	98.8699	70.1128	20.041	1.34217	0	4.66394
SF45436_b48720	E	L-proline glycine betaine binding ABC transporter protein ProX (TC 3.A.1.12.1)	9.92416	9.82362	8.99466	88.9041	92.5183	26.0266	5.22326	0	5.45007
SF45436_b48730	E	L-proline glycine betaine ABC transport system permease protein ProV (TC 3.A.1.12.1)	3.22949	2.98785	4.84316	88.9778	63.1748	20.7872	2.96166	0	2.52912
SF45436_b48740	E	L-proline glycine betaine ABC transport system permease protein ProW (TC 3.A.1.12.1)	1.49388	1.54408	2.43571	120.911	89.3416	22.5496	1.47423	0	1.22256
SF45436_b48750	E	L-proline glycine betaine ABC transport system permease protein ProW (TC 3.A.1.12.1)	1.24052	2.24878	2.42713	57.3232	49.5322	14.7107	0.979361	0	1.60296
SF45436_b48760	E	4-hydroxyproline epimerase (EC 5.1.1.8)	1.1304	1.61776	2.16831	64.8902	47.3887	11.7845	1.23948	0	0.584267
SF45436_b48770	E	4-hydroxyproline epimerase (EC 5.1.1.8)	2.87598	0.685987	1.65499	57.937	54.3817	14.0542	1.57675	0	1.4865
SF45436_b48780	K	Transcriptional regulator containing an amidase domain and an AraC-type DNA-binding HTH domain	5.23034	3.01296	4.99743	76.8472	80.8906	21.9906	6.4925	0	2.24433
SF45436_b48790	R	Adenylate cyclase (EC 4.6.1.1)	91.4529	97.5234	112.332	225.679	247.056	83.5445	52.2499	13.0419	26.8826
SF45436_b48800	R	Putative secreted protein	3.93013	2.14268	2.58469	210.794	220.721	45.5445	14.2209	35.3695	64.3505
SF45436_b48810	V	Multidrug resistance protein A	0.481295	1.74496	1.88335	226.108	296.812	49.6734	3.03977	1.17368	23.3342
SF45436_b48820	GEPR	FIG01074225: hypothetical protein	1.18312	1.12881	1.43731	269.277	252.619	55.0752	2.33512	0.801433	14.9143
SF45436_b48830		hypothetical protein	6.08927	5.87888	6.59103	104.525	97.5451	23.0496	7.34454	5.00868	11.1656
SF45436_b48840	M	GumJ protein	111.179	106.075	112.752	167.882	159.369	81.1897	62.5052	13.4974	80.115
SF45436_b48850	M	Glycosyl transferase2C group 1 family protein	230.577	223.86	230.632	163.075	139.63	93.1122	212.338	22.7052	425.529
SF45436_b48860	M	Glycosyltransferase	662.784	650.84	672.533	235.277	242.451	564.998	1484.98	148.067	2158.93
SF45436_b48870	C	FIG01076015: hypothetical protein	44.9551	33.005	28.6217	223.721	169.646	261.543	101.103	77.7499	36.9137
SF45436_b48880	E	Gamma-glutamyltranspeptidase (EC 2.3.2.2)	22.0949	21.4271	19.995	174.437	192.192	145.54	95.5006	34.1982	17.3023
SF45436_b48890	K	LysR family transcriptional regulator YdcI	29.758	29.3709	27.4252	208.059	198.945	75.7743	122.867	43.0958	410.69
SF45436_b48900	HR	Beta-ketoadipate enol-lactone hydrolase (EC 3.1.1.24)	25.4229	19.2076	23.0214	214.237	211.787	87.7845	54.1674	28.8477	17.0757
SF45436_b48910	R	4-carboxymuconolactone decarboxylase (EC 4.1.1.44)	6.99434	8.89765	9.83869	48.2143	54.6792	33.42	19.0879	11.5815	8.30146
SF45436_b48920	Q	Protocatechuate 32C4-dioxygenase beta chain (EC 1.13.11.3)	13.5286	9.68065	9.56917	69.0384	53.5419	33.239	20.5822	13.1734	7.93941
SF45436_b48930	Q	Protocatechuate 32C4-dioxygenase alpha chain (EC 1.13.11.3)	14.0923	18.3644	11.6697	209.564	175.027	62.9307	28.9445	7.68333	12.347
SF45436_b48940	F	3-carboxy-cis2Ccis-muconate cycloisomerase (EC 5.5.1.2)	19.6171	17.8571	18.661	326.958	302.631	94.4291	48.3318	126.918	12.6743
SF45436_b48950		hypothetical protein	147.544	125.655	105.859	515.446	575.612	533.36	481.92	53.8162	11125
SF45436_b48960	T	Adenylate cyclase (EC 4.6.1.1)	25.8925	24.0963	30.7769	187.969	156.511	42.1766	1.39628	0.431293	3.48287
SF45436_b48970	R	FIG01075869: hypothetical protein	114.163	119.297	128.625	180.774	187.198	50.5319	15.465	7.26668	26.5116
SF45436_b48980		FIG00984845: hypothetical protein	47.2325	50.9741	50.5728	201.261	186.931	56.7572	12.99	130.601	22.2118
SF45436_b48990	K	Transcriptional regulator associated with Tricarboxylic transport	55.7105	51.7864	54.5576	279.418	220.421	100.032	103.831	95.4596	329.995
SF45436_b49000	H	4-hydroxythreonine-4-phosphate dehydrogenase (EC 1.1.1.262)	13.3251	17.9143	20.9127	180.109	132.995	47.8835	14.6109	27.0788	690.61
SF45436_b49010	C	Tricarboxylate transport protein TctC	60.1814	65.2855	66.9216	128.517	151.628	50.7944	14.6537	39.6056	422.863
SF45436_b49020		Tricarboxylate transport protein TctB	13.2907	14.0894	19.1811	97.0325	91.656	28.5908	6.662	14.5762	172.174
SF45436_b49030	R	Tricarboxylate transport membrane protein TctA	15.8951	16.0189	17.6603	184.596	180.342	47.4347	7.06211	6.712	54.4511
SF45436_b49040	G	AP endonuclease2C family protein 2	13.8006	11.6683	17.0454	88.331	61.3777	24.7097	2.21448	5.47221	16.5279
SF45436_b49050	G	Dihydroxyacetone kinase2C ATP-dependent (EC 2.7.1.29)	42.3139	46.2478	47.3525	234.409	296.523	76.8917	28.8512	17.7735	31.2302
SF45436_b49060	R	Chloramphenicol acetyltransferase (EC 2.3.1.28)	14.9516	9.67409	15.8234	167.283	110.639	38.9678	58.5674	2.79394	34.9092
SF45436_b49070	P	Phosphonates transport ATP-binding protein PhnL	7.31486	6.40933	7.38786	145.948	179.082	39.8797	50.4814	9.10102	29.3206
SF45436_b49080	P	Phosphonates transport ATP-binding protein PhnK	7.07336	5.71038	4.3835	127.75	114.848	38.1109	39.9131	12.1628	23.9046
SF45436_b49090	P	PhnJ protein	6.50232	7.21898	4.89834	29.3384	28.4895	10.014	45.7342	8.16852	35.7471
SF45436_b49100	P	PhnI protein	4.86929	4.64575	5.05468	138.688	106.978	36.7033	46.6077	3.10438	46.1904
SF45436_b49110	P	PhnH protein	7.53693	6.68923	5.64839	148.114	114.69	37.2307	59.2716	0	83.4383
SF45436_b49120	P	PhnG protein	13.2396	12.2036	12.3966	247.711	270.773	70.1813	76.1781	25.537	129.323
SF45436_b49130	K	Transcriptional regulator PhnF	23.7668	15.6062	16.412	215.341	184.926	54.6551	17.6596	15.3417	18.4264
SF45436_b49140		hypothetical protein	73.9846	71.9326	61.632	605.97	566.404	146.913	198.869	110.256	77.391
SF45436_b49150		Selenium-binding protein 1	11.3648	7.6624	8.89426	171.324	158.19	64.8668	117.137	282.684	15.1551
SF45436_b49160		hypothetical protein	2.69709	2.09078	2.52208	243.057	206.072	54.9166	24.3981	2.74047	5.83755
SF45436_b49170	O	Uncharacterized glutathione S-transferase-like protein	27.2308	23.3385	24.0805	188.259	140.717	96.4316	27.7329	67.5304	10.9735
SF45436_b49180	Q	Mll3732 protein	10.909	11.6026	9.26208	108.272	102.234	39.8511	19.5309	38.523	3.05035
SF45436_b49190	H	Phenylacetate-coenzyme A ligase (EC 6.2.1.30)	13.8666	9.84556	9.7425	149.704	139.397	45.7002	19.4124	14.0896	8.54229
SF45436_b49200	C	Citrate synthase (si) (EC 2.3.3.1)	21.9361	18.8996	17.902	188.281	150.832	73.4565	45.3068	12.4278	17.1102
SF45436_b49210	I	Methylmalonyl-CoA mutase (EC 5.4.99.2)	53.2662	50.6322	53.8546	208.561	164.094	156.404	39.3347	25.9066	21.5043
SF45436_b49220	I	Propionyl-CoA carboxylase biotin-containing subunit (EC 6.4.1.3)	54.8503	53.1373	58.4537	169.581	83.0284	157.593	17.6265	14.7905	16.0561
SF45436_b49230		hypothetical protein	17.9749	10.9758	18.6187	36.9156	25.9261	72.1447	9.46049	1.46112	0.929064
SF45436_b49240	I	Propionyl-CoA carboxylase carboxyl transferase subunit (EC 6.4.1.3)	59.4304	51.1107	46.8159	140.267	109.144	237.368	18.1434	14.8513	9.12265
SF45436_b49250	R	Transcriptional regulator2C XRE family	15.6416	15.0656	16.8019	184.52	136.124	48.3368	8.91847	45.1062	28.4887
SF45436_b49260	I	Branched-chain acyl-CoA dehydrogenase (EC 1.3.99.12)	66.208	95.3702	93.8655	205.931	193.066	141.948	43.923	43.2199	31.8789
SF45436_b49270	I	3-hydroxyisobutyryl-CoA hydrolase (EC 3.1.2.4)	111.63	164.479	158.203	228.86	225.772	348.583	52.9974	92.51	34.7825
SF45436_b49280	I	3-hydroxyisobutyrate dehydrogenase (EC 1.1.1.31)	136.21	203.142	181.717	324.164	277.932	381.562	53.4882	109.667	33.4351
SF45436_b49290	IQR	5-keto-D-gluconate 5-reductase (EC 1.1.1.69)	59.7514	61.0419	56.7663	273.44	270.436	90.3514	44.6876	7.44585	37.5847
SF45436_b49300	P	Carbonic anhydrase (EC 4.2.1.1)	36.3582	40.2016	34.3842	129.937	136.581	40.7683	16.8737	29.7834	33.3601
SF45436_b49310	G	Inositol transport system sugar-binding protein	17.6642	13.9668	18.1958	166.815	133.381	64.9866	90.4014	78.9327	93.3686
SF45436_b49320	G	Ribose ABC transport system2C permease protein RbsC (TC 3.A.1.2.1)	1.87398	1.83264	2.10285	165.672	140.668	35.959	1.66439	5.14111	4.93985
SF45436_b49330	G	ABC transporter2C ATP-binding protein	2.27727	1.6615	4.00848	94.8566	57.4929	23.217	3.17268	25.0445	5.53906
SF45436_b49340	C	Sulfur oxidation molybdopterin C protein	13.9408	21.5415	17.5269	283.162	280.663	90.1421	43.266	65.59	41.0403
SF45436_b49350		hypothetical protein	3.85337	2.62604	1.90066	635.929	638.095	134.144	6.51887	0	4.55241
SF45436_b49360	G	D-mannonate oxidoreductase (EC 1.1.1.57)	40.5118	45.8301	47.3746	197.322	143.027	54.6775	7.71021	11.7609	35.4471
SF45436_b49370	K	Transcriptional regulator2C GntR family	10.2283	8.67442	11.0244	168.8	189.336	39.7748	4.91335	1.97958	60.6709
SF45436_b49380		hypothetical protein	4.78443	2.48988	6.5076	302.408	261.65	65.7481	20.6029	3.53554	11.2405
SF45436_b49390	M	STRUCTURAL ELEMENTS%3B Cell Exterior%3B surface polysaccharides/antigens	21.0392	15.8125	19.5313	109.976	89.7253	62.5932	560.847	11.2938	296.176
SF45436_b49400	G	Maltose/maltodextrin ABC transporter2C substrate binding periplasmic protein MalE	1.76154	1.68067	3.18586	104.082	105.201	25.36	35.4295	13.2962	46.3913
SF45436_b49410	G	Maltose/maltodextrin ABC transporter2C permease protein MalF	0.800699	1.63701	0.921531	79.2847	72.231	16.0984	4.21422	0.464901	4.61154
SF45436_b49420	G	Various polyols ABC transporter2C permease component 2	2.08684	1.87392	3.532	114.761	127.61	23.3551	3.71497	1.49675	2.28414
SF45436_b49430	G	Glycerol-3-phosphate ABC transporter2C ATP-binding protein UgpC (TC 3.A.1.1.3)	7.96176	8.64072	6.87243	236.754	245.604	52.2651	10.0832	7.28082	6.94436
SF45436_b49440	O	serine/threonine kinase	4.38557	3.34739	4.7109	266.138	225.508	54.1017	3.84701	4.15903	2.11564
SF45436_b49450		hypothetical protein	6.42137	3.31166	3.79507	260.266	296.112	53.3735	5.48056	5.64293	2.78079
SF45436_b49460		MISCELLANEOUS%3B Unknown	516.537	401.809	465.359	626.146	579.656	2349.19	4323.27	2308.65	2219.06
SF45436_b49470		hypothetical protein	3.7085	4.95355	3.84133	288.784	354.206	68.6238	9.27128	1.50726	2.30017
SF45436_b49480	E	Glutamine synthetase type II2C eukaryotic (EC 6.3.1.2)	458.102	474.095	411.938	107.702	91.4279	56.9554	1482.2	5861.22	256.888
SF45436_b49490	F	HAD-superfamily subfamily IIA hydrolase2C hypothetical 2	131.844	112.863	104.175	270.75	262.418	149.738	121.418	7.15947	177.614
SF45436_b49500		FIG01075199: hypothetical protein	4665.84	3435.9	2524.26	1395.02	1542.48	10821.5	2939.84	4188.94	7281.21
SF45436_b49510	R	Tricarboxylate transport membrane protein TctA	32.3065	33.3476	37.5824	188.572	115.122	67.6859	8.42844	35.6559	8.06119
SF45436_b49520		Tricarboxylate transport protein TctB	14.6079	16.8067	17.8013	61.5823	64.9927	29.3938	10.4585	36.6705	12.2138
SF45436_b49530	C	Tricarboxylate transport protein TctC	76.613	71.9219	76.4607	189.739	142.039	285.955	26.6365	88.1865	34.8585
SF45436_b49540		hypothetical protein	15.728	13.2052	21.7218	405.111	262.265	96.7395	14.0725	2.55695	17.8845
SF45436_b49550	P	ABC-type Fe3+ transport system2C periplasmic component	33.2515	29.8366	25.8546	141.847	124.81	52.8742	25.7825	28.5574	13.0946
SF45436_b49560		Ser/Thr protein phosphatase family protein2C UDP-22C3-diacylglucosamine hydrolase (EC 3.6.1.-) homolog	0.846894	0.969616	2.33927	184.438	118.875	46.5725	5.12595	0.688411	11.4686
SF45436_b49570	T	Tricarboxylate transport sensor protein TctE	30.4057	26.8176	25.3862	329.332	318.471	77.5485	10.3798	6.84819	7.91724
SF45436_b49580		hypothetical protein	286.074	262.856	211.657	266.808	283.822	601.425	553.496	148.917	1119.17
SF45436_b49590	G	Inositol transport system permease protein	63.1476	153.914	175.112	139.94	97.6659	37.4531	2.30427	9.6297	25.1847
SF45436_b49600	G	Inositol transport system ATP-binding protein	48.8178	118.103	153.074	81.7963	64.0115	24.2008	1.97644	8.32497	77.144
SF45436_b49610	G	Inositol transport system sugar-binding protein	611.424	1165.08	1106.03	132.018	114.944	51.8342	9.42082	28.176	882.699
SF45436_b49620	G	Inosose isomerase (EC 5.3.99.-)	120.176	132.088	131.103	108.309	81.2493	37.0683	9.95805	14.3189	19.1539
SF45436_b49630	V	Prevent host death protein2C Phd antitoxin	48.4897	41.9263	39.2394	166.137	144.596	126.377	62.307	132.412	88.1113
SF45436_b49640	I	3-hydroxyisobutyrate dehydrogenase (EC 1.1.1.31)	31.184	29.1846	30.5475	213.122	177.116	103.608	40.8751	37.2486	177.79
SF45436_b49650	R	hypothetical protein	22.2639	17.507	14.9237	291.01	321.038	99.4723	101.083	0	81.1847
SF45436_b49660	L	Exodeoxyribonuclease III (EC 3.1.11.2)	11.607	6.90507	8.95813	189.008	121.778	51.2487	7.54639	2.21999	5.43467
SF45436_b49670	R	Esterase/lipase/thioesterase family active site	21.8561	18.2072	23.8403	157.369	164.392	64.6145	42.708	14.5841	34.0588
SF45436_b49680	R	probable O-linked GlcNAc transferase	13.5876	9.63027	9.71796	128.522	87.065	31.1128	47.8889	16.5674	12.9424
SF45436_b49690	L	Ku domain protein	41.3215	36.8038	35.8741	146.906	148.097	162.787	224.239	128.628	35.9255
SF45436_b49700	L	ATP-dependent DNA ligase (EC 6.5.1.1) clustered with Ku protein2C LigD	15.6248	10.2515	13.8935	139.475	115.808	42.3959	16.6725	6.43743	20.0904
SF45436_b49710	S	Ureidoglycine aminohydrolase	65.5368	59.2752	68.3056	81.8528	53.5295	33.4043	88.0606	26.1744	108.736
SF45436_b49720	C	sodium:dicarboxylate symporter	12.3699	8.36599	12.0741	127.626	107.277	38.1565	227.043	6.04577	123.542
SF45436_b49730	K	LysR family transcriptional regulator STM3121	10.6619	10.7253	13.3379	104.129	86.0239	24.9184	13.114	11.7754	65.2313
SF45436_b49740	K	Negative regulator of allantoin and glyoxylate utilization operons	89.9211	91.739	109.053	168.969	163.09	108.395	61.0834	30.4988	23.403
SF45436_b49750	Q	Glyoxylate carboligase (EC 4.1.1.47)	5.50666	6.15774	7.56429	183.04	136.75	41.7436	2.25939	0.962618	4.59067
SF45436_b49760	G	Hydroxypyruvate isomerase (EC 5.3.1.22)	5.56957	3.21304	4.6212	99.1994	50.1226	28.5251	1.02257	0	2.07537
SF45436_b49770	I	2-hydroxy-3-oxopropionate reductase (EC 1.1.1.60)	9.91239	12.8756	13.1951	106.539	69.1121	27.8574	2.04283	4.36849	2.83947
SF45436_b49780	G	D-glycerate 2-kinase (EC 2.7.1.-)	7.32933	8.89999	10.3525	248.737	294.613	63.9271	2.95892	0.677018	4.00354
SF45436_b49790	F	Ureidoglycolate hydrolase (EC 3.5.3.19)	7.51876	10.4529	9.39512	60.6632	52.5232	30.5135	5.93588	1.74621	1.55448
SF45436_b49800	M	FIG01075513: hypothetical protein	52.1368	49.4049	41.7719	162.373	142.031	89.9718	53.0454	50.4526	57.3176
SF45436_b49810	S	FIG00641944: hypothetical protein	29.7853	29.6774	32.2859	224.873	193.892	79.7785	48.3106	16.7669	16.3759
SF45436_b49820	G	Hydroxypyruvate isomerase (EC 5.3.1.22)	16.8672	16.4822	18.1602	133.279	140.449	65.0543	27.0263	10.5042	10.6164
SF45436_b49830	I	D-beta-hydroxybutyrate dehydrogenase (EC 1.1.1.30)	32.9939	32.0127	33.2102	211.034	256.929	103.626	62.25	53.1846	27.6324
SF45436_b49840	G	Nitrate/nitrite transporter	8.98826	11.7915	15.1475	192.286	219.365	44.7599	2.11191	5.21875	2.36435
SF45436_b49850	K	Transcriptional regulator2C LacI family	23.8728	23.7802	21.0604	204.735	188.869	56.7369	16.3285	14.1052	21.1993
SF45436_b49860	G	Ribulose-5-phosphate 4-epimerase and related epimerases and aldolases	14.4976	17.8478	17.4031	201.43	187.006	73.944	13.3326	8.87014	10.3134
SF45436_b49870	K	Transcriptional regulator2C GntR family	124.6	94.0915	76.7112	113.782	115.805	37.7563	22.5518	49.7569	224.281
SF45436_b49880	M	probable UDP-glucose 4-epimerase protein	69.28	53.4944	33.9955	174.177	136.598	79.9231	36.7459	57.1885	90.8262
SF45436_b49890	IQR	L-fuco-beta-pyranose dehydrogenase (EC 1.1.1.122)	58.8993	56.4549	38.5122	140.845	96.9026	56.7231	49.7571	30.407	72.6277
SF45436_b49900	G	Maltose/maltodextrin transport ATP-binding protein MalK (EC 3.6.3.19)	55.914	61.2783	52.0509	232.671	167.806	82.9222	46.3564	81.6501	151.099
SF45436_b49910	G	ABC transporter substrate-binding protein	47.2275	49.3334	43.1689	147.328	216.627	117.744	26.7748	200.28	54.5505
SF45436_b49920	G	Maltose/maltodextrin ABC transporter2C permease protein MalF	12.9355	15.8535	11.9826	81.219	77.5085	33.165	8.44102	33.3396	5.43572
SF45436_b49930	G	Maltose/maltodextrin ABC transporter2C permease protein MalG	35.818	33.0531	29.3292	125.867	140.465	48.971	25.496	57.7531	13.8393
SF45436_b49940		Cytochrome c-type biogenesis protein DsbD2C protein-disulfide reductase (EC 1.8.1.8)	0.965227	1.38137	1.48118	92.577	81.4945	21.5925	4.23346	3.923	6.65193
SF45436_b49950	Q	putative oxidoreductase protein	5.98693	4.6136	8.08297	96.059	73.5132	53.8621	73.4734	43.5183	56.1167
SF45436_b49960	R	3-demethylubiquinone-9 3-methyltransferase	4.81414	7.09847	3.7777	140.908	204.77	39.922	42.6134	40.9113	147.261
SF45436_b49970		MISCELLANEOUS%3B Unknown	8.48625	5.88847	10.0628	244.813	217.121	61.6605	223.323	418.071	1291.69
SF45436_b49980	K	Homoprotocatechuate degradative operon repressor	58.718	46.125	49.3326	367.635	318.112	135.18	97.8635	27.8424	30.7541
SF45436_b49990	G	22C4-dihydroxyhept-2-ene-12C7-dioic acid aldolase (EC 4.1.2.n4)	7.20332	7.74732	5.12494	136.169	83.8551	32.7687	1.03397	2.12921	1.55696
SF45436_b50000	Q	2-oxo-hepta-3-ene-12C7-dioic acid hydratase (EC 4.2.-.-)	6.30999	4.64065	3.7824	77.0568	81.3932	19.529	1.90269	3.20573	8.6292
SF45436_b50010	Q	2-hydroxyhepta-22C4-diene-12C7-dioate isomerase (EC 5.3.3.-) / 5-carboxymethyl-2-oxo-hex-3- ene-12C7-dioate decarboxylase (EC 4.1.1.68)	7.28913	9.73628	8.80856	77.7085	65.3888	20.8971	3.19699	1.48127	5.90244
SF45436_b50020	E	Aromatic-L-amino-acid decarboxylase (EC 4.1.1.28)	5.7596	9.13484	8.60878	122.575	127.229	36.5528	3.64159	2.7361	8.11896
SF45436_b50030	Q	homoprotocatechuate 22C3-dioxygenase	6.5721	8.32625	8.55586	64.0755	73.1509	19.375	0.567051	4.81677	3.67534
SF45436_b50040	C	5-carboxymethyl-2-hydroxymuconate semialdehyde dehydrogenase (EC 1.2.1.60)	9.53877	10.363	12.2604	164.889	166.927	47.5435	2.65679	2.54685	3.77868
SF45436_b50050	E	5-carboxymethyl-2-hydroxymuconate delta-isomerase (EC 5.3.3.10)	7.64699	10.9439	11.0012	114.515	156.606	34.8776	1.79676	2.21999	4.09364
SF45436_b50060	C	4-hydroxyphenylacetate 3-monooxygenase2C reductase component (EC 1.6.8.-)	8.44714	13.1701	12.0931	81.9808	40.5884	35.708	0.81327	0	52.3927
SF45436_b50070	Q	4-hydroxyphenylacetate 3-monooxygenase (EC 1.14.13.3)	0	0	0	0	1.21509	0	0	0	0.357052
SF45436_b50080	Q	4-hydroxyphenylacetate 3-monooxygenase (EC 1.14.13.3)	8.95698	10.5398	9.70731	80.3195	58.1623	40.366	1.47319	2.12357	37.5381
SF45436_b50090	K	transcriptional regulator	16.1675	10.7056	13.3306	268.181	257.429	58.174	9.20778	8.82674	5.92438
SF45436_b50100	T	Homoserine kinase (EC 2.7.1.39)	9.01493	7.01926	7.03616	165.813	136.334	37.9435	9.953	1.26344	5.40934
SF45436_b50110	E	Omega-amino acid--pyruvate aminotransferase (EC 2.6.1.18)	2.18244	6.24673	2.51178	7.33684	7.67768	1.21886	3.28187	3.80149	2.57836
SF45436_b50120	H	Omega-amino acid--pyruvate aminotransferase (EC 2.6.1.18)	9.25488	7.86538	11.8151	131.273	101.641	38.2079	14.4288	17.7011	6.35127
SF45436_b50130	H	Hydrolase2C haloacid dehalogenase-like family	4.70826	2.4784	3.92394	156.643	126.51	38.0823	3.63161	3.2993	3.60837
SF45436_b50140	S	Transcriptional regulator	6.82702	5.87028	5.14117	103.137	53.5194	27.2386	9.98105	6.85117	12.1979
SF45436_b50150	K	Transcriptional regulator2C IclR family	6.18556	8.72408	9.9047	169.437	154.925	45.5598	20.7011	13.6631	25.2294
SF45436_b50160	E	AMINO ACID PERMEASE	5.37542	5.26725	5.68499	184.15	175.688	38.5268	6.40388	6.19995	8.97342
SF45436_b50170	C	Aldehyde dehydrogenase (EC 1.2.1.3)	2.21926	2.31588	2.47435	125.517	77.5843	30.3659	4.01512	10.711	2.36582
SF45436_b50180	K	addiction module antitoxin	184.962	151.625	187.311	472.697	458.711	179.649	327.014	14.0077	291.948
SF45436_b50190	X	Death on curing protein2C Doc toxin	168.325	125.49	130.653	187.586	213.452	81.6183	76.2306	3.18199	258.577
SF45436_b50200		hypothetical protein	7.28913	7.53403	7.69001	115.653	148.514	23.7467	24.7767	0	27.9424
SF45436_b50210	S	FIG00984580: hypothetical protein	38.1796	29.7634	37.1535	144.43	138.408	41.4608	20.2171	2.52316	56.7147
SF45436_b50220	TK	Transcriptional regulator2C LuxR family	20.0749	19.0264	21.4212	124.004	139.14	38.6339	23.6155	5.40337	34.7701
SF45436_b50230	O	hypothetical protein	19.9202	15.236	14.2105	128.551	129.442	92.8932	63.9025	1.33822	20.1668
SF45436_b50240		hypothetical protein partial	0	0	0	17.7956	42.1739	6.37643	1.93152	0	0
SF45436_b50250	X	D-alanyl-D-alanine carboxypeptidase (EC 3.4.16.4)	0	1.23579	0.894427	92.5492	105.258	14.8533	2.38599	0	10.7116
SF45436_b50260	X	Mobile element protein	10.5875	8.88229	10.7146	119.107	113.023	38.774	35.3077	0	69.8194
SF45436_b50270		Mobile element protein	0.863499	0.329543	0.596285	84.6059	89.917	20.9297	2.27237	0	5.8021
SF45436_b50280	R	AttH component of AttEFGH ABC transport system	5.63283	6.05822	5.18629	109.11	138.892	33.632	9.16348	0	3.07023
SF45436_b50290	V	AttF component of AttEFGH ABC transport system / AttG component of AttEFGH ABC transport system	3.24263	3.261	4.08499	148.958	146.215	31.5205	4.72789	0	3.28408
SF45436_b50300	M	AttE component of AttEFGH ABC transport system	3.44649	2.55754	2.64439	68.2694	77.4623	13.9727	4.19895	0	4.55241
SF45436_b50310		Gll3595 protein	21.0795	18.2834	19.0013	91.4524	121.606	81.6396	105.32	0	21.1811
SF45436_b50320		hypothetical protein	30.714	37.0609	22.8729	150.739	279.659	96.5293	180.671	0	114.861
SF45436_b50330	S	Sulfur oxidation protein SoxY	34.5262	26.2184	30.2754	224.601	228.462	67.3351	138.76	0	71.1391
SF45436_b50340		Sulfur oxidation protein SoxZ	13.9374	10.3426	8.46593	106.014	136.878	45.4058	53.9976	0	19.6104
SF45436_b50350	C	Cytochrome c553	17.196	8.40334	10.6195	90.6227	45.7396	39.3517	17.6596	0	7.37058
SF45436_b50360	I	Sulfide dehydrogenase [flavocytochrome C] flavoprotein chain precursor (EC 1.8.2.-)	12.1691	8.60632	10.6755	81.5592	94.7509	26.7256	25.4176	0	16.9781
SF45436_b50370		hypothetical protein	0	0.672267	4.05473	608.985	572.601	161.604	4.63564	0	5.82709
SF45436_b50380	P	Heavy-metal-associated domain (N-terminus) and membrane-bounded cytochrome biogenesis cycZ-like domain2C possible membrane copper tolerance protein	2.36846	1.12986	2.72587	157.072	185.389	33.9505	4.86937	0	2.60138
SF45436_b50390		hypothetical protein	5.15572	5.73887	1.97792	53.3101	55.924	12.3174	14.6984	0	2.22069
SF45436_b50400		hypothetical protein	3.2028	1.52788	1.84306	20.5553	29.5765	8.34732	5.26777	0	1.65542
SF45436_b50410		hypothetical protein	0.542012	0.517129	0	1.15953	0.953382	0.706312	0	0	0.280149
SF45436_b50420	C	Cytochrome c oxidase subunit CcoO (EC 1.9.3.1)	2.48014	1.94157	3.07399	57.6834	67.1153	13.425	4.60217	0	2.07077
SF45436_b50430	C	Cytochrome c oxidase subunit CcoN (EC 1.9.3.1)	2.83884	2.43072	4.35633	65.2475	77.7183	12.2364	9.09888	0	8.65335
SF45436_b50440	C	hypothetical protein	6.45071	2.84057	5.1398	38.7462	45.3863	9.37604	77.696	0	56.5525
SF45436_b50450	T	Ser/Thr protein phosphatase family protein	1.39436	2.30593	3.63749	100.426	108.733	22.8946	109.103	0	51.3138
SF45436_b50460	S	Copper binding protein2C plastocyanin/azurin family	12.184	13.0252	20.2737	118.079	149.244	25.442	216.909	0	206.528
SF45436_b50470	O	Cytochrome oxidase biogenesis protein Sco1/SenC/PrrC2C putative copper metallochaperone	33.1584	27.352	35.5783	162.192	159.177	40.5091	180.199	0	97.4752
SF45436_b50480	H	5-aminolevulinate synthase (EC 2.3.1.37)	12.5065	9.4367	14.3938	82.8889	94.1769	22.4758	68.9431	0.332226	45.334
SF45436_b50490	O	Heat shock protein 60 family chaperone GroEL	3.5424	4.60878	6.74554	134.067	129.717	30.467	22.2036	0	7.72329
SF45436_b50500	V	elements of external origin%3B phage-related functions and prophages	150.51	123.706	161.914	232.261	311.535	331.991	97.1277	0	66.7687
SF45436_b50510	T	diguanylate cyclase/phosphodiesterase (GGDEF & EAL domains) with PAS/PAC sensor(s)	6.36252	6.52248	8.17958	197.075	206.983	40.7062	10.5983	0	13.5392
SF45436_b50520	TK	hypothetical protein	13.5132	11.5114	11.1089	249.855	313.245	94.9651	27.9409	0	30.1831
SF45436_b50530	TK	Nitrogen regulation protein NR(I)	21.9361	16.1725	19.8912	212.243	222.448	71.2476	209.697	0	306.987
SF45436_b50540	R	Nucleoside ABC transporter2C permease protein 2	12.5664	4.92425	9.55574	133.937	129.268	26.0256	4.28133	4.10415	1.68178
SF45436_b50550	R	Nucleoside ABC transporter2C permease protein 1	9.86462	5.85833	8.10947	90.4433	81.8002	18.8888	5.56277	10.2278	8.06428
SF45436_b50560	R	ABC transporter ATP-binding protein	13.8984	7.09273	8.48146	125.155	107.68	31.5054	5.10346	6.04286	3.44146
SF45436_b50570	M	Nucleoside ABC transporter2C periplasmic nucleoside-binding protein	72.5218	38.7242	55.6044	151.18	157.461	217.47	77.8029	174.591	65.4909
SF45436_b50580		hypothetical protein	14.6241	16.4896	13.0058	342.717	357.788	77.9609	17.493	0	32.9835
SF45436_b50590	R	hypothetical protein predicted by Glimmer/Critica	1.95727	2.66773	4.50526	84.9401	78.6918	16.0322	1.47163	0	1.58973
SF45436_b50600	R	hypothetical protein	0	0	0.623805	20.8715	35.2751	2.11894	0	0	0.840446
SF45436_b50610	K	Transcriptional regulator2C GntR family	13.5503	16.0582	15.431	227.329	277.986	62.267	9.00853	9.85514	1663.05
SF45436_b50620	G	TRAP-type C4-dicarboxylate transport system2C periplasmic component	8.9974	13.1351	10.7295	130.331	132.52	46.3341	5.42014	37.009	301.216
SF45436_b50630	G	TRAP-type transport system2C small permease component2C predicted N-acetylneuraminate transporter	2.21345	2.81578	2.75977	31.5683	41.2051	13.9413	0.728111	14.9937	32.7011
SF45436_b50640	G	TRAP-type C4-dicarboxylate transport system2C large permease component	6.15975	6.95202	5.96539	101.242	91.1709	25.8429	4.44784	10.3805	24.4219
SF45436_b50650	ER	L-idonate 5-dehydrogenase (EC 1.1.1.264)	5.67275	5.88709	6.87243	216.74	199.914	47.0775	19.9045	2.42694	85.6986
SF45436_b50660	G	Mannonate dehydratase (EC 4.2.1.8)	7.7702	9.43533	6.60546	260.298	198.024	66.3916	12.4314	2.51209	39.614
SF45436_b50670	V	Acriflavin resistance protein	4.95539	6.08797	4.14067	120.533	86.1488	27.3339	7.63675	5.37995	2.29814
SF45436_b50680	MV	Probable Co/Zn/Cd efflux system membrane fusion protein	30.2612	25.4005	26.2485	156.055	139.393	47.7606	16.6977	6.85289	20.5948
SF45436_b50690		hypothetical protein	61.0667	54.3416	43.9263	200.985	273.7	82.6385	32.4495	21.4784	50.0766
SF45436_b50700		hypothetical protein	575.722	580.445	400.529	1053.33	1191.03	564.361	183.164	97.7879	118.141
SF45436_b50710	E	Asparagine synthetase [glutamine-hydrolyzing] (EC 6.3.5.4)	55.1367	47.0379	40.0452	139.422	124.707	107.171	13.2754	3.10318	16.5747
SF45436_b50720	IQ	Acyl carrier protein	46.8409	37.0511	44.6942	41.1106	43.6606	50.6057	8.42844	11.3901	7.65633
SF45436_b50730	IQ	Small Molecule Metabolism%3B Fatty acid biosynthesis	74.6022	67.0258	59.044	100.292	123.446	138.188	10.6195	3.70809	6.96465
SF45436_b50740	H	NAD synthetase (EC 6.3.1.5)	76.6479	67.1267	55.3906	193.807	193.102	195.665	12.4169	7.67086	7.69575
SF45436_b50750	D	Septum site-determining protein MinC	412.341	402.688	438.722	220.983	198.799	298.233	102.726	22.9103	41.5909
SF45436_b50760	D	Septum site-determining protein MinD	624.44	672.762	705.852	307.851	325.569	745.705	186.448	162.141	47.6665
SF45436_b50770	D	Cell division topological specificity factor MinE	439.584	480.9	514.675	194.419	185.205	365.195	163.828	0	58.9745
SF45436_b50780		FIG01076100: hypothetical protein	49.2097	46.4099	32.2857	239.444	307.523	63.3882	3.47984	1.53554	4.54021
SF45436_b50790	J	Protein-N(5)-glutamine methyltransferase PrmC2C methylates polypeptide chain release factors RF1 and RF2	88.5173	85.0138	56.0905	200.671	227.739	117.263	14.2932	1.78987	18.0579
SF45436_b50800	M	STRUCTURAL ELEMENTS%3B Cell Exterior%3B surface polysaccharides/antigens	94.2423	87.6239	64.2307	187.224	209.43	97.768	14.223	2.60344	12.5398
SF45436_b50810		FIG01074396: hypothetical protein	39.3702	37.3872	25.9376	159.988	200.472	43.393	4.11519	1.49545	1.94934
SF45436_b50820	M	STRUCTURAL ELEMENTS%3B Cell Exterior%3B surface polysaccharides/antigens	142.914	148.253	122.635	157.836	201.198	104.79	14.4918	7.01116	14.3345
SF45436_b50830	M	STRUCTURAL ELEMENTS%3B Cell Exterior%3B surface polysaccharides/antigens	26.9785	30.2823	22.922	65.5239	63.6447	26.3674	1.98372	0.967496	1.43545
SF45436_b50840	GM	STRUCTURAL ELEMENTS%3B Cell Exterior%3B surface polysaccharides/antigens	46.6948	44.9512	28.4797	186.33	213.943	71.0516	1.47163	1.13642	0.578084
SF45436_b50850	M	Glycosyltransferase	43.5503	43.6569	25.2077	116.959	135.587	40.1577	2.68085	2.07021	2.41333
SF45436_b50860	M	Alpha-D-GlcNAc alpha-12C2-L-rhamnosyltransferase (EC 2.4.1.-)	59.5605	57.203	50.0023	179.467	166.735	50.3366	12.1608	16.6947	19.8428
SF45436_b50870		FIG00451263: hypothetical protein	17.3805	12.9972	14.0564	141.192	145.009	33.6675	3.70851	0	2.30656
SF45436_b50880	N	STRUCTURAL ELEMENTS%3B Cell Exterior%3B surface polysaccharides/antigens	39.0366	39.0081	28.9088	82.3481	85.6867	33.7242	3.29073	3.53554	3.03494
SF45436_b50890		FIG01075737: hypothetical protein	26.9811	25.6962	20.7763	131.014	105.502	36.6776	3.89496	0.591692	40.5077
SF45436_b50900	M	Capsular polysaccharide export system protein KpsC	72.025	73.8897	81.4546	246.623	232.478	54.6034	49.648	6.7782	40.8909
SF45436_b50910	NT	Methyl-accepting chemotaxis protein	23.8566	33.1681	23.0261	242.33	207.66	55.4876	10.7449	1.89655	10.0093
SF45436_b50920		hypothetical protein	38.7539	21.8487	31.4242	529.47	367.171	129.697	851.799	107.392	1366.18
SF45436_b50930	UW	hypothetical protein	3.01978	2.11284	3.24379	106.379	92.7777	20.4629	5.29788	0.818225	3.22571
SF45436_b50940	UW	Similar to TadZ/CpaE2C associated with Flp pilus assembly	2.26631	1.37599	2.37119	21.5971	27.9045	6.44355	1.08436	0.837365	4.15308
SF45436_b50950	UW	blr3941%3B hypothetical protein	2.32802	3.55384	2.50072	59.1002	68.1122	9.80903	9.1896	2.52316	13.7174
SF45436_b50960	K	Transcriptional regulator2C AraC family	0.109074	0.624397	1.1298	98.2369	101.684	20.8942	50.5184	25.712	9.75316
SF45436_b50970	K	Transcriptional regulator2C Cro/CI family	21.7532	13.31	15.5114	236.225	240.393	53.9215	123.202	53.8162	60.7396
SF45436_b50980	V	Acriflavin resistance protein	98.4517	103.367	124.343	180.141	178.362	162.499	20.5538	2.72482	205.21
SF45436_b50990	MV	RND efflux membrane fusion protein	128.993	136.143	169.162	225.311	266.569	820.92	34.4607	7.19735	507.654
SF45436_b51000	K	Transcriptional regulator2C TetR family	186.046	170.882	229.102	239.474	238.721	319.337	53.6638	1.41073	694.389
SF45436_b51010	Q	Alkaline phosphatase (EC 3.1.3.1)	169.204	164.587	210.577	87.2931	107.842	53.0838	28.9728	3.63567	17.7473
SF45436_b51020		MISCELLANEOUS%3B Unknown	101.778	98.3502	93.8596	561.083	619.698	166.637	207.745	233.346	109.258
SF45436_b51030	S	Amidinotransferase family protein	19.535	23.2708	27.4214	146.149	122.152	275.756	28.2299	5.50728	141.767
SF45436_b51040	E	Ornithine cyclodeaminase (EC 4.3.1.12)	75.2932	77.6949	91.1736	135.234	143.416	2006.02	68.6075	15.9554	449.883
SF45436_b51050	K	Transcriptional regulator2C AsnC family	21.6984	20.2571	18.7968	190.67	226.539	64.7609	42.9795	16.1207	795.678
SF45436_b51060	O	conserved hypothetical protein	105.692	111.988	123.476	124.606	123.628	43.6032	75.2418	26.6232	231.327
SF45436_b51070		FIG01074317: hypothetical protein	860.779	838.634	766.299	308.676	346.752	555.308	1603.2	370.04	2319.89
SF45436_b51080		hypothetical protein	11.6387	11.7047	10.8609	307.534	169.31	83.6223	33.1117	2.55695	17.5593
SF45436_b51090		hypothetical protein	72.6185	54.879	67.0272	575.269	533.699	121.803	34.0578	0	517.303
SF45436_b51100	O	Cytochrome oxidase biogenesis protein Surf12C facilitates heme A insertion	59.4685	26.5369	32.4684	173.406	112.058	54.54	21.6098	46.8326	4.79202
SF45436_b51110	C	Cytochrome O ubiquinol oxidase subunit IV (EC 1.10.3.-)	201.394	113.132	108.025	58.4957	72.144	116.146	140.107	43.8117	9.51251
SF45436_b51120	C	Cytochrome O ubiquinol oxidase subunit III (EC 1.10.3.-)	94.3383	61.1731	60.1484	58.9382	85.4655	42.6465	69.4248	36.6456	6.12742
SF45436_b51130	C	Cytochrome O ubiquinol oxidase subunit I (EC 1.10.3.-)	186.86	111.307	102.947	60.7017	78.4827	75.9444	128.729	47.8013	4.87953
SF45436_b51140	C	Cytochrome O ubiquinol oxidase subunit II (EC 1.10.3.-)	300.922	225.453	186.35	134.923	138.228	99.7895	281.861	116.851	12.2656
SF45436_b51150		MFS permease	149.686	130.7	145.518	220.369	268.012	431.37	109.655	189.708	39.1924
SF45436_b51160		MFS permease	54.2635	51.7723	48.6257	120.418	111.593	124.186	37.4759	35.6602	11.9305
SF45436_b51170	R	Magnesium and cobalt efflux protein CorC	14.474	12.9749	11.2581	96.6362	112.049	48.3975	69.5869	28.1207	58.7806
SF45436_b51180		Msr0042 protein	12.3028	25.0766	24.4571	135.186	229.19	56.1126	292.119	72.7311	393.097
SF45436_b51190		hypothetical protein	358.473	364.705	351.748	520.049	599.558	282.348	728.955	347.234	447.958
SF45436_b51200	K	RNA polymerase sigma-70 factor2C ECF subfamily	14.7807	12.7499	11.8846	123.017	157.061	63.8522	163.846	641.061	1992.6
SF45436_b51210		hypothetical protein	28.4119	33.2519	24.4156	159.653	136.6	74.5425	343.935	29.2537	567.436
SF45436_b51220		hypothetical protein	19.8883	13.5538	21.5817	66.86	90.9557	27.3981	462.816	3824.54	2101.16
SF45436_b51230	T	CBS domain protein	21.3023	14.0707	15.7946	87.6388	103.043	52.5833	595.896	2312.68	2406
SF45436_b51240		FIG01074939: hypothetical protein	17.2406	7.86696	9.92116	115.46	94.2732	38.5842	450.742	1585.75	1972.45
SF45436_b51250		FIG01076345: hypothetical protein	518.2	531.287	465.704	624.908	765.899	356.585	190.826	34.7547	271.023
SF45436_b51260	IQR	3-oxoacyl-[acyl-carrier protein] reductase (EC 1.1.1.100)	5.93929	3.60603	6.52486	89.808	96.3975	28.3201	116.513	76.258	548.313
SF45436_b51270		FIG01075161: hypothetical protein	16.2942	17.2268	14.6984	151.21	250.59	83.7863	177.603	488.634	1554.19
SF45436_b51280	P	putative membrane protein	8.2455	5.48303	6.03897	96.2163	125.258	27.3508	66.0826	28.4348	202.243
SF45436_b51290		Twin-arginine translocation protein TatB	5.08485	6.93059	6.27021	202.021	127.134	85.1943	109.439	73.809	273.52
SF45436_b51300		FIG01076329: hypothetical protein	13.8407	14.4057	15.4466	226.108	239.764	91.274	163.903	274.446	521.36
SF45436_b51310	S	Integral membrane protein	127.724	113.063	140.184	131.637	138.109	226.137	102.801	19.7231	37.4226
SF45436_b51320		FIG01076401: hypothetical protein	774.754	807.029	706.789	282.808	301.321	149.524	358.943	275.869	293.192
SF45436_b51330		hypothetical protein	103.735	117.647	103.621	794.17	761.999	524.568	913.393	774.283	347.332
SF45436_b51340	K	LacI-type transcriptional regulator	21.6964	18.1374	17.7172	157.812	127.029	44.16	34.5294	5.87874	203.35
SF45436_b51350	G	ABC transport system2C sugar-binding protein	17.1878	15.3381	19.3879	134.64	145.599	48.8075	38.2553	6.25585	51.1815
SF45436_b51360	G	Inositol transport system permease protein	3.454	2.3068	3.71021	37.6847	58.122	7.35165	5.90817	0.935878	21.0066
SF45436_b51370	G	ABC-type sugar transport system2C permease component	1.59028	2.91783	2.11184	33.4975	35.5035	9.40523	1.28768	1.98874	1.64393
SF45436_b51380	S	Putative glycosyl hydrolase of unknown function (DUF1680)	21.3803	20.2414	18.7871	94.1824	81.9819	37.3872	16.778	6.03138	15.6529
SF45436_b51390	G	Various polyols ABC transporter2C ATP-binding component	14.8185	13.9509	12.5369	213.302	243.564	44.5036	12.3961	5.58399	11.3113
SF45436_b51400		hypothetical protein	19.5727	27.0774	21.9631	230.295	146.318	52.2867	36.055	0	33.6373
SF45436_b51410	K	putative AraC family transcriptional regulator	4.3361	3.2062	3.24379	78.3842	89.9992	20.7656	7.84493	0.440583	3.92208
SF45436_b51420	TK	putative response regulator protein	23.8326	22.9856	28.9198	157.389	135.559	45.7415	9.88482	2.10573	56.6374
SF45436_b51430	TK	Transcriptional regulator2C LuxR family	26.0166	19.263	24.7963	177.408	184.003	57.9176	21.217	7.15947	42.5826
SF45436_b51440	TK	Transcriptional regulator2C LuxR family	22.1723	21.4139	25.8313	191.479	224.67	54.9505	52.7998	28.1956	542.353
SF45436_b51450		hypothetical protein	116.902	86.3252	82.0162	495.04	514.068	92.864	8.42844	0	55.8705
SF45436_b51460	NT	Methyl-accepting chemotaxis protein	16.6258	10.575	9.22566	295.761	376.867	69.8971	5.46902	0.804435	14.2711
SF45436_b51470	K	Transcriptional regulator2C AraC family	18.1524	18.9588	15.2053	112.595	119.972	33.8728	24.0262	10.9138	22.0403
SF45436_b51480	M	Capsule biosynthesis protein capA	9.43186	10.1458	10.4295	144.804	122.801	36.3908	9.00361	15.4088	6.26106
SF45436_b51490	V	Beta-lactamase class C and other penicillin binding proteins	15.728	15.9063	19.5496	92.6416	100.701	33.4763	19.5911	10.2278	15.1747
SF45436_b51500	V	Alkyl hydroperoxide reductase subunit C-like protein	354.763	374.315	409.853	237.138	309.633	537.326	246.804	375.186	81.9752
SF45436_b51510	C	hypothetical protein	97.2833	71.2382	89.6046	143.605	198.15	83.6965	51.1256	0	15.5869
SF45436_b51520		hypothetical protein	8.22051	9.52379	10.8126	241.182	227.223	41.3193	10.0439	0	8.19435
SF45436_b51530		hypothetical protein	12.3308	16.5266	8.78526	121.847	121.358	37.876	18.5426	0	16.9957
SF45436_b51540	X	Mobile element protein	14.3312	14.2429	14.4321	323.194	402.804	71.978	25.9282	3.64041	33.7959
SF45436_b51550	X	Mobile element protein	14.6018	11.6194	12.6576	130.002	138.257	31.9024	3.27029	0	9.53839
SF45436_b51560		hypothetical protein	30.714	26.7183	29.6308	361.387	412.338	111.833	108.759	1.83576	126.067
SF45436_b51570	M	Phage lysin (EC 3.2.1.17)	1.10096	1.7507	3.37895	40.04	40.6677	6.69525	0.965759	0	2.65558
SF45436_b51580		Phage protein	2.02767	0.725468	3.50049	86.2139	106.998	20.478	6.33649	0	10.7424
SF45436_b51590		hypothetical protein	75.6595	66.1246	99.7066	90.1962	113.781	36.1261	9.1193	0	21.7919
SF45436_b51600		hypothetical protein	141.201	154.569	184.858	121.659	170.295	65.0697	8.76027	0	3.58458
SF45436_b51610		hypothetical protein	15.5104	14.7983	16.3209	71.1032	102.893	21.9445	7.28874	0	3.43578
SF45436_b51620		Phage tail fiber protein	2.5611	2.56272	2.44434	53.8544	62.4093	11.7218	1.47946	0	1.4529
SF45436_b51630		hypothetical protein	3.91453	3.23684	4.70549	71.0892	83.8505	15.4168	1.48798	0	1.03413
SF45436_b51640		hypothetical protein	0	1.09609	0	138.45	115.857	23.9532	1.51162	0	1.78138
SF45436_b51650		hypothetical protein	0.618084	1.17942	4.9795	647.912	632.744	123.233	8.1327	0	4.79202
SF45436_b51660		hypothetical protein	6.16539	5.88234	3.04105	237.414	257.175	40.1715	1.15891	0	0.910483
SF45436_b51670		hypothetical protein	1.39402	1.20911	0.729269	53.9515	79.357	14.6979	0.833749	0	0.458517
SF45436_b51680		Flagellar protein FlgJ [peptidoglycan hydrolase] (EC 3.2.1.-)	2.20192	2.7233	2.34649	171.151	188.205	34.8578	1.6096	0	1.0538
SF45436_b51690		Phage protein	0.621198	0.931353	1.63415	81.0648	84.9158	13.9928	1.63474	0	0.596286
SF45436_b51700		hypothetical protein	2.17922	0	1.25404	105.673	125.856	20.352	0.477901	0	0.563185
SF45436_b51710		hypothetical protein	0.90873	0.800318	0.643609	137.28	152.711	24.1393	0.367908	0	0.289042
SF45436_b51720		hypothetical protein	0.181602	0	0.209007	24.0871	33.2209	3.07646	0.238951	0	0
SF45436_b51730		hypothetical protein	0	0.560223	0	20.0985	49.5759	4.59103	0	0	0
SF45436_b51740		Phage capsid and scaffold	9.88735	6.28895	8.50186	35.9828	48.9761	10.2187	13.0097	0	11.6307
SF45436_b51750		Adenylyl cyclase	2.43735	0.634214	1.91261	78.9246	94.5137	17.9021	0.145775	0	0.458105
SF45436_b51760		hypothetical protein	0	0.772721	0.932123	19.0589	14.9582	1.58311	1.06566	0	0
SF45436_b51770		Phage portal protein	0.364277	0.496505	0.718712	54.4396	62.2444	11.7997	0.41084	0	1.50626
SF45436_b51780		Phage terminase2C large subunit	0.297935	0.85277	1.62875	112.337	144.771	21.2566	0.588031	0	0.615972
SF45436_b51790		hypothetical protein	0.859287	1.63968	0	75.3694	134.52	23.515	0	0	0
SF45436_b51800		hypothetical protein	2.59368	3.29947	2.48757	137.33	177.926	30.1374	2.27516	0	2.23431
SF45436_b51810		hypothetical protein	0.903353	1.29282	1.55951	63.7741	151.747	8.8289	0.594313	0	0.933829
SF45436_b51820		hypothetical protein	514.835	575.867	600.942	507.677	525.574	579.076	185.426	0	35.9039
SF45436_b51830		hypothetical protein	18.7398	16.4491	17.2542	298.27	375.774	77.1684	31.5618	0	9.29855
SF45436_b51840		hypothetical protein	3.55188	2.6561	3.86691	141.087	152.476	25.6447	2.90517	0	13.3471
SF45436_b51850		hypothetical protein	4.72608	3.82591	6.09858	79.6587	84.1379	16.5165	4.23992	0	5.36667
SF45436_b51860		hypothetical protein	563.692	525.909	513.6	372.136	509.96	426.583	146.795	0	22.0033
SF45436_b51870		hypothetical protein	183.892	192.743	209.768	219.573	269.372	179.395	66.989	0	16.4203
SF45436_b51880		hypothetical protein	32.6592	34.3494	39.0675	221.157	284.971	63.6712	25.716	0	67.389
SF45436_b51890		hypothetical protein	27.3342	30.1361	27.9637	119.551	193.389	23.7467	25.576	0	65.6176
SF45436_b51900		Site-specific recombinase2C phage integrase family	15.1445	14.6773	21.8332	135.563	165.3	28.9796	17.5148	0	60.8087
SF45436_b51910	H	Hydroxymethylpyrimidine phosphate kinase ThiD (EC 2.7.4.7)	223.903	261.027	225.758	195.187	196.351	98.5474	75.5627	68.7099	82.5104
SF45436_b51920	M	Succinoglycan biosynthesis transport protein exoP	459.833	494.901	487.546	188.519	132.748	574.869	1156.32	95.5807	1475.07
SF45436_b51930	M	UTP--glucose-1-phosphate uridylyltransferase (EC 2.7.7.9)	795.376	921.14	860.087	177.193	257.729	1444.05	2174.91	201.982	452.709
SF45436_b51940	M	Beta-12C3-glucosyltransferase	128.908	133.676	127.619	157.056	178.387	88.3707	181.54	14.8983	126.31
SF45436_b51950	M	Glucosyl-3-phosphoglycerate synthase (EC 2.4.1.266)	194.51	187.974	197.488	160.739	164.05	123.616	231.032	9.73132	190.995
SF45436_b51960	N	STRUCTURAL ELEMENTS%3B Cell Exterior%3B surface polysaccharides/antigens	258.713	268.401	289.938	145.971	122.446	221.393	413.298	42.2668	307.315
SF45436_b51970		STRUCTURAL ELEMENTS%3B Cell Exterior%3B surface polysaccharides/antigens	327.454	346.451	355.893	183.013	165.508	189.323	545.491	21.2658	949.787
SF45436_b51980	G	Endo-beta-12C3-12C4 glucanase (Licheninase) (EC 3.2.1.73)	889.012	845.027	915.299	201.08	199.239	749.81	1779.39	144.27	3112.68
SF45436_b51990		MISCELLANEOUS%3B Unknown	341.247	270.47	275.345	276.939	265.173	247.702	137.991	19.9799	172.568
SF45436_b52000	L	putative periplasmic protein	273.942	222.365	266.417	249.299	271.317	164.512	233.565	12.8503	327.774
SF45436_b52010		hypothetical protein	52.8462	52.5886	53.6271	82.6632	171.916	48.1318	374.59	34.6426	2957.89
SF45436_b52020	M	STRUCTURAL ELEMENTS%3B Cell Exterior%3B surface polysaccharides/antigens	105.692	104.771	108.363	148.535	120.316	137.194	257.807	66.1518	233.957
SF45436_b52030		STRUCTURAL ELEMENTS%3B Cell Exterior%3B surface polysaccharides/antigens	176.521	165.616	162.189	448.291	552.564	555.228	405.136	7.45778	1186.47
SF45436_b52040	M	Undecaprenyl-phosphate galactosephosphotransferase (EC 2.7.8.6)	938.815	980.414	1147.11	296.829	376.187	1679.47	2944.55	378.474	2948.28
SF45436_b52050	M	Exopolysaccharide production protein ExoF precursor	314.656	326.894	343.692	112.34	85.7592	169.389	493.114	116.723	714.362
SF45436_b52060	M	Exopolysaccharide production protein ExoQ	113.082	108.874	129.949	56.2513	35.3681	27.7701	86.1551	20.9545	123.115
SF45436_b52070	M	Exopolysaccharide production protein ExoQ	65.4524	62.6069	63.0309	84.2994	105.437	19.365	116.44	25.109	133.077
SF45436_b52080	M	Exopolysaccharide production protein ExoZ	83.2537	76.5304	79.5259	162.627	127.997	49.7361	35.5951	6.39238	34.7935
SF45436_b52090	M	UDP-glucose 4-epimerase (EC 5.1.3.2)	313.198	294.914	291.643	207.9	155.777	343.836	359.652	129.615	1467.63
SF45436_b52100		hypothetical protein	2.4021	0.76394	0.921531	298.052	454.915	66.7786	14.7498	3.2543	9.10483
SF45436_b52110	V	Transport ATP-binding protein CydCD	448.741	517.701	474.303	244.421	243.372	143.65	214.082	51.8322	909.67
SF45436_b52120	J	Queuosine Biosynthesis QueC ATPase	47.4203	57.0151	77.1597	124.026	59.3551	29.2509	79.4123	19.9378	82.8271
SF45436_b52130	H	6-carboxytetrahydropterin synthase (EC 4.1.2.50) @ Queuosine biosynthesis QueD2C PTPS-I	14.2107	9.32135	21.1255	18.3673	15.1019	4.24381	10.5178	6.01636	15.3022
SF45436_b52140	R	Queuosine Biosynthesis QueE Radical SAM	44.2533	55.749	63.6231	141.854	127.214	25.008	39.9494	1.16414	64.252
SF45436_b52150	R	ABC TRANSPORTER ATP-BINDING PROTEIN	155.433	116.179	128.522	134.1	119.856	205.878	394.755	71.9485	393.743
SF45436_b52160	K	putative transcriptional regulator protein	2348.72	2311.32	1954.48	298.786	313.538	3036.09	3309.52	3813.27	420.556
SF45436_b52170	K	RNA polymerase sigma-70 factor	12.5648	8.81469	11.4837	183.416	202.594	52.6524	17.8294	4.50596	16.2359
SF45436_b52180	P	4-carboxymuconolactone decarboxylase domain/alkylhydroperoxidase AhpD family core domain protein	15.9324	16.4855	32.2829	99.8525	49.7337	30.9968	29.5264	10.9444	17.2818
SF45436_b52190	NT	Methyl-accepting chemotaxis protein I (serine chemoreceptor protein)	13.0625	13.7039	11.1661	186.8	197.827	45.9809	17.4015	9.91311	10.6737
SF45436_b52200	K	Rrf2 family transcriptional regulator	62.3832	62.5166	61.2084	191.064	185.909	108.196	51.9664	23.7129	43.1465
SF45436_b52210	M	cAMP-binding proteins - catabolite gene activator and regulatory subunit of cAMP-dependent protein kinases	65.4139	60.2485	62.1252	76.2509	65.0502	71.5502	57.6067	26.377	46.5358
SF45436_b52220	R	FIG00984441: hypothetical protein	27.485	31.7062	26.744	67.3514	94.9325	53.0736	34.5207	14.2174	62.2486
SF45436_b52230	R	putative secreted protein	48.7055	49.9513	42.6474	118.009	106.904	112.124	45.8024	26.2419	105.848
SF45436_b52240	P	4-carboxymuconolactone decarboxylase domain/alkylhydroperoxidase AhpD family core domain protein	79.4894	72.2687	63.3552	63.5929	99.1517	122.236	32.4495	33.1125	118.249
SF45436_b52250	K	Transcriptional regulator2C LysR family	9.03353	10.0194	8.9672	210.648	222.853	80.343	14.4121	25.2417	17.3342
SF45436_b52260		hypothetical protein	27.4972	40.1721	39.5584	404.421	439.835	89.581	81.4064	0	30314.6
SF45436_b52270		hypothetical protein	18.6766	20.654	19.0524	404.997	439.015	83.5235	44.6809	0	21449.2
SF45436_b52280		FIG01075695: hypothetical protein	3.86091	1.84183	0.555443	2.06492	5.94231	4.40236	7.62023	0	2780.59
SF45436_b52290		Miscellaneous%3B Unknown	18.4962	19.3277	17.7395	59.3534	66.6175	10.9037	29.5522	0	19028.4
SF45436_b52300		hypothetical protein	60.3956	68.027	42.4782	251.231	321.653	78.7033	24.2819	0	3406.51
SF45436_b52310		Miscellaneous%3B Unknown	141.594	106.602	99.2445	117.72	107.414	51.1572	362.905	0	7779.17
SF45436_b52320	G	Various polyols ABC transporter2C ATP-binding component	26.7167	34.267	24.8916	133.99	134.44	64.4019	6.95346	39.3771	70.8659
SF45436_b52330	R	GLUCOSE-FRUCTOSE OXIDOREDUCTASE (EC 1.1.99.28)	25.7834	22.5341	20.2737	77.4747	43.1019	40.7806	4.14359	23.1983	77.8234
SF45436_b52340	R	PUTATIVE OXIDOREDUCTASE PROTEIN	19.9537	19.5334	15.0707	141.401	108.584	49.296	3.96559	33.791	123.976
SF45436_b52350	G	Nucleoside ABC transporter2C permease protein 1	8.95903	10.2804	11.0077	52.3183	67.0807	20.6675	3.34531	43.7933	87.106
SF45436_b52360	G	Inositol transport system permease protein	8.17266	9.58876	6.99092	62.1384	59.8329	22.3075	0.871908	31.4209	116.051
SF45436_b52370	G	Nucleoside ABC transporter2C permease protein 1	21.3695	21.9628	21.9355	116.496	117.409	68.1666	6.62235	103.955	766.384
SF45436_b52380	K	Transcriptional regulator2C TetR family	35.0756	29.9114	30.0086	234.077	320.496	87.5734	16.7455	66.233	167.096
SF45436_b52390	R	GLUCOSE-FRUCTOSE OXIDOREDUCTASE (EC 1.1.99.28)	14.9938	15.2708	15.245	124.566	132.839	36.5604	5.08347	17.5715	292.686
SF45436_b52400		Conserved hypothetical protein potentially related to ribose or hydroxymethylpyrimidine metabolism	13.2569	16.72	17.0341	153.653	183.673	46.3836	2.27003	10.3333	103.532
SF45436_b52410	MR	FIG01074109: hypothetical protein	12.0173	10.8246	9.5355	120.559	57.6372	34.3354	1.37498	4.24714	33.4873
SF45436_b52420	G	Sugar phosphate isomerases/epimerase	12.9393	13.0787	8.99414	218.434	248.555	51.4195	2.19139	10.4138	39.7302
SF45436_b52430	R	FIG01074824: hypothetical protein	14.7742	15.3351	14.1075	76.4114	68.3953	30.5716	16.8763	60.3771	58.6989
SF45436_b52440	Q	putative dioxygenase	32.5207	30.1227	29.1629	191.322	160.406	105.947	48.4959	13.2175	75.2899
SF45436_b52450		MISCELLANEOUS%3B Unknown	119.716	95.6186	92.5109	255.378	374.827	145.308	50.857	1.39019	41.7231
SF45436_b52460		FIG00983433: hypothetical protein	8.27711	8.50458	10.0147	151.647	95.9412	32.635	5.30586	0	7.34968
SF45436_b52470	G	Endoglucanase H (EC 3.2.1.4)	4.50234	5.15476	3.75678	74.647	65.1376	16.1346	3.11018	2.74484	1.68716
SF45436_b52480	N	Cellulose synthase catalytic subunit [UDP-forming] (EC 2.4.1.12)	3.6426	1.57478	2.8822	108.488	60.7685	27.1457	1.19823	0.462648	1.44148
SF45436_b52490	M	UDP-glucose 4-epimerase (EC 5.1.3.2)	2.78419	2.04337	1.84866	98.7362	77.7919	26.6531	1.97261	1.7409	2.21394
SF45436_b52500	M	dTDP-glucose 42C6-dehydratase (EC 4.2.1.46)	7.19653	7.17358	7.04634	91.9139	93.1437	21.5554	7.20786	2.18277	15.4893
SF45436_b52510	K	putative transcriptional regulator TRANSCRIPTION REGULATOR protein	33.3474	31.1822	34.8095	272.325	219.428	118.096	175.805	38.7242	366.14
SF45436_b52520	S	FIG00983594: hypothetical protein	291.823	284.672	271.273	292.807	248.976	325.029	184.195	22.8089	72.6775
SF45436_b52530	S	FIG00984722: hypothetical protein	70.8383	74.5965	78.7096	67.7116	80.5276	87.1559	59.247	49.7717	25.6104
SF45436_b52540	TK	Serine phosphatase RsbU2C regulator of sigma subunit	124.27	118.949	125.661	100.844	82.4427	53.3773	53.0124	29.8387	9.81054
SF45436_b52550	H	Small Molecule Metabolism%3B Biosynthesis of cofactors2C carriers%3B menaquinone2C ubiquinone	82.7787	89.3476	91.4139	54.0567	52.5708	53.5817	56.8432	25.7667	9.54954
SF45436_b52560		FIG00986116: hypothetical protein	133.592	140.477	149.533	106.737	108.537	144.365	119.776	49.6611	19.6833
SF45436_b52570	T	FIG00984342: hypothetical protein	248.05	270.097	253.403	130.596	125.256	140.819	219.721	79.3244	32.9385
SF45436_b52580	V	FIG01075239: hypothetical protein	361.908	337.769	301.589	201.168	188.774	175.598	232.572	12.5421	43.5525
SF45436_b52590	N	Cellulose synthase catalytic subunit [UDP-forming] (EC 2.4.1.12)	95.7323	80.3688	76.8266	105.404	78.464	48.948	21.6795	3.22984	5.47659
SF45436_b52600		MISCELLANEOUS%3B Unknown	24.3507	22.2441	16.696	186.207	123.028	64.1394	15.6794	0	24.6366
SF45436_b52610	K	putative LacI family HTH-type transcriptional regulator	76.2677	75.3014	73.846	233.056	192.66	81.5613	63.7077	12.7991	19.6339
SF45436_b52620	G	Inositol transport system permease protein	10.48	12.1263	13.0881	83.7173	79.4233	22.6646	24.7919	0.453131	13.542
SF45436_b52630	G	sugar ABC transport system2C permease protein	2.24196	2.75018	3.07177	56.4129	54.2705	13.4948	2.10711	0.867815	0.441446
SF45436_b52640	G	Various polyols ABC transporter2C ATP-binding component	4.41467	3.13835	4.68237	93.7025	56.4885	22.8987	2.84745	0	2.01335
SF45436_b52650	G	Polygalacturonase	6.09611	5.89178	6.10488	164.627	176.579	38.7916	3.22932	1.2871	4.01022
SF45436_b52660	G	Rhamnogalacturonides degradation protein RhiN	5.18382	5.95332	4.6403	69.2084	37.9924	20.5158	2.39992	3.12129	2.92744
SF45436_b52670		FIG00986114: hypothetical protein	6.11616	4.07677	5.06239	205.048	200.204	49.7316	1.54338	1.70261	3.98404
SF45436_b52680	G	ABC transporter2C substrate binding protein	11.1647	13.5716	11.8025	127.385	110.266	34.0555	7.94371	10.4199	21.1591
SF45436_b52690	G	4-deoxy-L-threo-5-hexosulose-uronate ketol-isomerase (EC 5.3.1.17)	7.7184	11.64	6.30418	112.921	146.713	31.7965	5.89693	3.03582	14.0916
SF45436_b52700	IQR	2-deoxy-D-gluconate 3-dehydrogenase (EC 1.1.1.125)	5.36719	4.59558	7.12746	108.638	78.6726	26.7212	1.62972	2.23733	2.84526
SF45436_b52710	R	Hydroxyacylglutathione hydrolase (EC 3.1.2.6)	6.19442	5.09741	5.43602	191.985	217.507	43.7914	945.671	1.25881	953.466
SF45436_b52720	P	Taurine transport system permease protein TauC	1.85425	1.4153	3.12997	244.091	181.778	53.3204	8.94598	6.02903	5.62263
SF45436_b52730	P	Taurine transport ATP-binding protein TauB	3.02354	3.261	3.02592	145.114	174.348	32.891	13.6648	10.6858	16.3751
SF45436_b52740	P	Taurine-binding periplasmic protein TauA	12.2315	10.074	9.26453	124.125	74.2902	29.4262	19.9456	13.5966	115.418
SF45436_b52750		hypothetical protein	0	0	0	284.933	194.978	45.9103	3.39193	0	7.99448
SF45436_b52760	R	Hydroxyacylglutathione hydrolase (EC 3.1.2.6)	5.01191	4.85214	4.32618	230.681	162.055	54.3624	23.954	20.9692	17.4477
SF45436_b52770	K	Cold shock protein CspA	10072.5	9287.37	9211.78	208.881	281.52	1597.02	15585.7	10062.1	38727.8
SF45436_b52780		miscellaneous%3B hypothetical/partial homology	866.457	790.614	892.042	196.274	241.424	340.98	1943.59	365.431	5124.69
SF45436_b52790	J	SSU ribosomal protein S21p	3363.87	3092.43	3788.35	279.535	235.328	1524.34	4940.77	2002.84	11006.7
SF45436_b52800		probable nutrient deprivation-induced protein	31.6009	25.0572	51.1142	142.06	134.456	47.0233	74.7322	56.4079	893.929
SF45436_b52810		putative nutrient deprivation-induced protein	2.01319	4.32172	5.79248	45.2216	49.1332	10.1658	11.258	11.2506	91.8287
SF45436_b52820		hypothetical protein	8.13018	8.37748	13.599	173.697	159.215	45.6278	38.6541	12.3363	352.091
SF45436_b52830	K	Erythritol transcriptional regulator EryD	22.251	21.4376	25.6089	175.473	158.858	35.6764	27.8426	92.652	113.486
SF45436_b52840	G	Predicted erythritol ABC transporter 12C substrate-binding component	23.0974	26.4304	30.4526	116.338	132.168	39.6238	22.6973	214.19	57.0469
SF45436_b52850		hypothetical protein	0	0	0	0	0	0	0	0	0
SF45436_b52860	G	Predicted erythritol ABC transporter 12C permease component 1	3.31718	3.27403	3.81777	37.9294	33.6005	14.6078	5.26777	16.7364	5.79398
SF45436_b52870	G	Predicted erythritol ABC transporter 12C permease component 2	2.09414	4.11352	5.38741	86.4376	59.153	21.5104	3.56588	12.0159	3.69287
SF45436_b52880	G	Predicted erythritol ABC transporter 12C ATP-binding component 1	8.12291	10.3634	10.8706	152.355	98.1881	47.5104	6.71112	12.2843	8.98278
SF45436_b52890	G	Predicted erythritol ABC transporter 12C ATP-binding component 2	5.91877	9.14283	9.73136	86.2226	64.6139	23.5061	7.78788	19.8556	9.46902
SF45436_b52900	G	Erythritol kinase EryA (EC 2.7.1.27)	7.36765	5.87914	7.70862	179.826	211.946	42.1572	5.19967	14.7001	5.46982
SF45436_b52910	HR	D-3-phosphoglycerate dehydrogenase (EC 1.1.1.95)	6.82214	7.18898	5.50788	142.679	147.044	31.7126	3.61741	6.62148	3.42089
SF45436_b52920	C	Erythritol phosphate dehydrogenase EryB	6.22131	5.40215	6.11428	125.018	111.398	30.789	4.13897	10.5119	2.27621
SF45436_b52930	G	Nucleoside-diphosphate-sugar epimerases	7.80682	6.58898	7.48744	75.5835	64.0824	19.8249	7.24319	12.6104	3.82817
SF45436_b52940	G	Xylulose kinase (EC 2.7.1.17)	4.85658	5.18337	5.02105	153.556	118.727	37.5435	4.87392	0.669109	12.9765
SF45436_b52950	F	HAD superfamily protein involved in N-acetyl-glucosamine catabolism	4.62248	2.86071	3.45084	140.85	113.611	34.1885	2.95892	2.53882	8.13623
SF45436_b52960		Possible D-erythrulose 4-phosphate dehydrogenase EryC (EC 1.1.1.-)	4.90266	2.71953	3.41175	84.1503	76.6099	14.412	3.90054	7.87773	3.2412
SF45436_b52970	KG	Glycerol-3-phosphate regulon repressor2C DeoR family	54.3141	61.3698	57.7493	67.0902	67.3687	27.9983	33.5382	6.50861	138.918
SF45436_b52980	G	Triosephosphate isomerase (EC 5.3.1.1)	32.4784	36.502	25.1837	138.668	162.187	46.9863	22.9971	16.2207	52.2816
SF45436_b52990	G	Ribose 5-phosphate isomerase B (EC 5.3.1.6)	118.24	130.54	99.4243	100.148	112.055	103.141	46.0389	14.7112	47.5197
SF45436_b53000	K	FIG01076419: hypothetical protein	21.697	20.5984	23.735	275.972	316.462	77.2637	88.4729	0.436553	2217.53
SF45436_b53010	G	Transcription regulatory protein opdE	3.58427	3.83676	5.03069	279.596	286.322	65.163	5.40633	0	4.6089
SF45436_b53020	R	hydrolase2C carbon-nitrogen family	74.3453	80.9897	81.8929	169.73	127.843	177.676	70.4472	0	50.9727
SF45436_b53030	G	Malto-oligosyltrehalose synthase (EC 5.4.99.15)	19.6274	16.7283	14.9335	107.432	83.132	40.5594	42.4123	3.17086	357.656
SF45436_b53040		hypothetical protein	0	0.861881	3.11903	48.3137	39.7242	1.17719	3.56588	0	0.466914
SF45436_b53050	I	FIG01073951: hypothetical protein	4.34535	4.27343	5.3858	141.729	117.119	27.1803	19.1759	19.2912	86.2454
SF45436_b53060	S	FIG01075551: hypothetical protein	6.02391	4.87655	5.67243	208.535	184.946	45.4345	17.2936	0	41.3255
SF45436_b53070	R	FIG01074850: hypothetical protein	4.6071	4.52488	5.30235	166.103	104.395	48.559	14.4418	8.26093	80.7528
SF45436_b53080	R	FIG01075671: hypothetical protein	7.6546	6.83503	7.56733	130.164	95.4577	29.1575	18.8525	3.19085	23.0284
SF45436_b53090		hypothetical protein	0	0	0	8.86699	13.366	2.70061	0	0	3.21347
SF45436_b53100		hypothetical protein	1.71857	0	0	11.0297	27.2063	0	0	0	10.6593
SF45436_b53110		hypothetical protein	4.25867	1.84689	4.01018	127.548	138.24	23.2074	20.3764	6.29404	55.4294
SF45436_b53120		MISCELLANEOUS%3B Unknown	1.15511	1.65312	2.65884	72.8983	62.9857	15.0526	18.9985	0	127.169
SF45436_b53130		hypothetical protein	0.58718	0.560223	0.675789	184.655	93.9876	32.1372	1.54521	0	2.42795
SF45436_b53140	NT	Methyl-accepting chemotaxis protein	7.74129	7.18492	6.30332	176.425	208.326	41.1065	7.27567	0	13.909
SF45436_b53150		hypothetical protein	2.71006	2.58564	1.03968	332.398	425.844	61.2137	22.5839	7.34305	23.3457
SF45436_b53160	P	Nitrate/nitrite transporter	2.34314	2.79446	2.79305	98.8216	92.7339	24.1002	17.2873	13.6047	233.828
SF45436_b53170	K	Transcriptional regulator2C GntR family	60.9924	51.4165	53.2084	256.494	242.736	129.202	95.6445	59.4264	110.122
SF45436_b53180	S	FIG00983632: hypothetical protein	1.57897	2.16557	3.06661	142.927	62.1434	32.5359	3.1164	0.401091	15.5063
SF45436_b53190	E	Oligopeptide transport ATP-binding protein OppF (TC 3.A.1.5.1)	2.68527	3.48431	3.0905	106.85	77.4623	25.8945	5.79455	1.74621	20.3748
SF45436_b53200	EP	Oligopeptide transport system permease protein OppB (TC 3.A.1.5.1)	5.03297	3.50139	4.70639	118.438	89.0816	30.3336	11.865	3.83543	64.5467
SF45436_b53210	EP	putative oligopeptide ABC transporter2C permease protein	1.98173	2.31092	2.91434	81.0221	41.055	20.8031	5.50482	4.47467	33.9155
SF45436_b53220	EP	putative oligopeptide ABC transporter2C permease protein	2.42971	3.16113	4.44877	68.0451	74.7912	26.1933	13.2239	6.28417	110
SF45436_b53230		hypothetical protein	74.8654	73.9494	81.0947	390.037	235.485	95.2638	50.9921	0	24.1278
SF45436_b53240	E	Dipeptide-binding ABC transporter2C periplasmic substrate-binding component (TC 3.A.1.5.2)	14.6048	14.7288	13.27	138.817	116.278	71.0357	34.1352	20.0465	995.936
SF45436_b53250		hypothetical protein	0.395851	0	0.911176	54.1982	102.355	9.28523	0.520859	0	0.204603
SF45436_b53260	EM	4-hydroxy-tetrahydrodipicolinate synthase (EC 4.3.3.7)	19.7664	17.3059	19.27	153.724	154.618	36.0615	30.4453	8.97887	92.4906
SF45436_b53270	GM	expressed protein	12.4188	12.3529	12.5697	210.469	147.488	48.2058	16.9201	7.15947	42.2919
SF45436_b53280	C	Alcohol dehydrogenase (EC 1.1.1.1)	12.3028	11.3823	10.0832	208.562	200.336	54.7766	10.0562	0	293.522
SF45436_b53290	H	4-hydroxythreonine-4-phosphate dehydrogenase (EC 1.1.1.262)	8.78092	10.0125	9.4898	186.018	154.83	50.9339	6.90415	2.17613	62.9313
SF45436_b53300	FR	Cytosine deaminase (EC 3.5.4.1)	23.7869	20.1992	20.2266	164.728	96.9087	65.084	33.5573	13.9535	41.5315
SF45436_b53310	K	Transcriptional regulator2C AraC family	6.69544	5.32338	7.8893	217.241	210.866	47.3645	15.5221	0	12.8539
SF45436_b53320	C	Small molecule metabolism	6.22552	4.58978	4.07102	61.4457	51.5171	19.9129	8.00533	0	7.23998
SF45436_b53330	C	Flavoredoxin	5.96805	3.48991	3.98826	72.8983	97.5263	29.1016	9.1193	0	6.36841
SF45436_b53340	S	Miscellaneous%3B Unknown	10.7547	13.0915	8.53628	23.0075	30.0064	22.2302	16.1028	0	8.81731
SF45436_b53350	C	putative oxidoreductase	30.8895	34.8878	34.2058	130.021	150.96	51.7851	53.8262	0	20.3672
SF45436_b53360		hypothetical protein	37.6774	35.0139	37.1684	217.734	245.297	49.0985	34.7673	0	28.0732
SF45436_b53370		hypothetical protein	22.7532	24.5097	29.5658	390.979	382.147	110.95	311.94	0	204.479
SF45436_b53380	KG	FIG01074198: hypothetical protein	7.02664	8.47317	8.87324	132.157	168.915	29.3775	39.4222	35.3015	151.075
SF45436_b53390	G	Transcriptional regulator2C LacI family	18.1275	19.9335	23.574	164.542	190.953	43.6415	110.636	1.24874	74.3208
SF45436_b53400	I	probable hydrocarbon oxygenase MocD	17.0297	14.6145	10.3702	102.934	109.675	28.1802	56.5525	9.52155	12.295
SF45436_b53410	PQ	Naphthalene 12C2-dioxygenase system ferredoxin component	9.63861	7.29346	6.50288	17.0648	29.231	3.89804	21.8662	2.70169	4.46652
SF45436_b53420	I	Ferredoxin reductase	7.58022	8.46498	7.43533	210.26	222.273	44.451	12.9209	2.45067	4.05154
SF45436_b53430	H	3-methyl-2-oxobutanoate hydroxymethyltransferase (EC 2.1.2.11)	7.84335	5.52044	7.10318	143.312	116.928	29.6574	5.2447	7.83884	1.59501
SF45436_b53440	F	Formyltetrahydrofolate deformylase (EC 3.5.1.10)	107.245	106.879	93.1902	120.08	119.738	156.562	72.756	32.521	102.283
SF45436_b53450		FIG00984035: hypothetical protein	9.81554	10.5355	8.06912	99.7426	110.991	21.6989	5.76572	0.712385	987.217
SF45436_b53460	HR	Beta-ketoadipate enol-lactone hydrolase (EC 3.1.1.24)	7.02063	6.45474	8.08009	138.723	129.553	30.2742	2.0155	1.55641	446.005
SF45436_b53470	C	Nitrilotriacetate monooxygenase component B (EC 1.14.13.-)	5.43755	4.43134	4.95434	140.56	164.987	36.3149	2.3849	0.920832	141.696
SF45436_b53480	HR	Alkanal monooxygenase alpha chain (EC 1.14.14.3)	7.41166	7.45887	5.95941	96.2209	80.5429	26.8582	3.07262	2.06325	93.6197
SF45436_b53490	C	Aldehyde dehydrogenase (EC 1.2.1.3)	6.2809	5.51039	7.31182	128.035	96.6374	32.4571	2.94477	1.17368	62.2412
SF45436_b53500		FIG00984243: hypothetical protein	5.17149	5.24245	4.46393	26.2756	28.4265	4.63315	4.25288	3.94099	33.4122
SF45436_b53510	E	ABC transporter2C periplasmic spermidine putrescine-binding protein potD	7.31797	8.3784	9.14421	107.127	77.4163	23.8407	5.22713	6.37342	53.4402
SF45436_b53520	E	Ribose ABC transport system2C permease protein RbsC (TC 3.A.1.2.1)	3.98156	2.76274	3.8881	138.866	165.748	33.3321	1.27004	1.47112	12.4724
SF45436_b53530	E	Putrescine transport system permease protein potI	3.95851	2.64375	3.18912	28.2282	38.528	8.25353	1.21534	0.53629	8.18412
SF45436_b53540	E	Putrescine transport ATP-binding protein PotA (TC 3.A.1.11.1)	7.31941	8.38006	6.28989	134.036	112.953	35.3547	5.39327	3.17317	23.9601
SF45436_b53550	K	Predicted regulator PutR for proline utilization2C GntR family	72.5875	73.8914	65.0156	164.058	135.425	127.243	44.5581	11.1095	248.891
SF45436_b53560	G	Mannonate dehydratase (EC 4.2.1.8)	25.3662	31.338	23.9541	130.099	116.313	63.4268	8.70074	6.60874	276.563
SF45436_b53570	K	Transcriptional regulator2C GntR family	36.5916	34.3347	41.4175	170.794	135.11	73.8899	29.6442	23.3528	179.283
SF45436_b53580	E	Dipeptide-binding ABC transporter2C periplasmic substrate-binding component (TC 3.A.1.5.2)	16.153	16.8067	19.9677	103.526	111.429	60.6362	10.9331	18.9118	3273.31
SF45436_b53590	EP	Dipeptide transport system permease protein DppB (TC 3.A.1.5.2)	7.39538	8.03585	8.27497	106.792	67.9319	27.9745	4.45995	4.17462	253.077
SF45436_b53600	EP	Dipeptide transport system permease protein DppC (TC 3.A.1.5.2)	4.08304	5.00861	6.04182	148.243	140.561	40.2855	1.99547	0.948274	54.1466
SF45436_b53610	EP	Oligopeptide transport system permease protein OppB (TC 3.A.1.5.1)	8.93175	8.99512	7.13862	74.3079	56.9511	26.3499	3.26454	6.55444	67.9656
SF45436_b53620	EP	Dipeptide transport ATP-binding protein DppF (TC 3.A.1.5.2)	7.8768	7.9251	8.73581	181.683	157.192	45.537	4.71102	1.74621	72.4685
SF45436_b53630	T	putative two-component response regulator protein	2.88777	0.826558	0.332355	97.6096	61.9698	27.4709	9.1193	26.9947	27.7623
SF45436_b53640	T	Chemotaxis protein methyltransferase CheR (EC 2.1.1.80)	6.50678	6.49395	6.79895	106.231	105.115	32.801	84.3766	141.276	724.05
SF45436_b53650	G	endo-12C3-12C4-beta-glycanase2C C-terminal secretion signal protein	1500.45	1403.24	1310.84	504.763	661.739	2717.11	2012.7	3.69738	249.507
SF45436_b53660	G	CELL PROCESSES%3B Transport of small molecules%3B carbohydrates2C organic acids2C alcohols	16.3343	19.6587	16.2189	115.11	121.311	57.1792	32.4495	43.8246	31.9497
SF45436_b53670	M	UDP-glucose 4-epimerase (EC 5.1.3.2)	11.7436	11.8212	10.0438	139.906	107.831	32.1512	53.8698	16.6397	41.0413
SF45436_b53680	G	Ferric hydroxamate ABC transporter (TC 3.A.1.14.3)2C ATP-binding protein FhuC	19.3983	22.3182	19.6991	141.89	101.861	46.8396	15.0142	57.3917	8.18329
SF45436_b53690	G	Ribose ABC transport system2C permease protein RbsC (TC 3.A.1.2.1)	17.9857	17.059	17.534	179.936	161.903	82.997	33.2708	57.1898	12.8507
SF45436_b53700	O	FIG01074012: hypothetical protein	5.50481	5.7369	7.99251	212.701	214.958	72.8384	54.1568	55.0728	58.0871
SF45436_b53710	O	Putative zinc metalloprotease MJ0392 (EC 3.4.24.-)	14.5575	12.492	10.9052	179.486	178.637	66.9011	93.9596	35.3597	194.563
SF45436_b53720		hypothetical protein	3.1456	0	1.44812	149.393	156.031	38.5318	6.62235	0	8.77966
SF45436_b53730		FIG01074318: hypothetical protein	123.493	106.855	128.044	200.721	224.396	223.752	1952.34	161.276	2618.17
SF45436_b53740	K	putative HTH transcriptional regulator	57.8355	56.3461	71.1336	206.068	160.835	57.3215	56.1368	14.4845	34.472
SF45436_b53750	R	Small Molecule Metabolism	0.957936	1.01551	1.71499	97.6842	81.6279	26.9081	4.76169	0.865193	10.6727
SF45436_b53760	G	Inosose isomerase (EC 5.3.99.-)	2.22387	3.2385	1.61651	108.923	67.9403	25.3193	2.61814	6.18426	5.32375
SF45436_b53770	G	Maltose/maltodextrin ABC transporter2C substrate binding periplasmic protein MalE	2.57159	2.20818	3.55159	68.4009	81.7217	17.9843	3.38368	1.39357	2.56973
SF45436_b53780	G	CELL PROCESSES%3B Transport of small molecules%3B carbohydrates2C organic acids2C alcohols	1.40455	1.45174	1.21238	62.0984	82.7637	14.1849	2.15611	0.475712	0.907458
SF45436_b53790	G	Ribose ABC transport system2C permease protein RbsC (TC 3.A.1.2.1)	1.14883	1.33966	2.05675	70.7271	58.8264	18.4639	2.85529	1.55641	1.45149
SF45436_b53800	G	Probable ABC transporter ATP-binding protein y4oS	6.78926	7.35292	6.44112	180.18	145.242	41.2475	8.08823	1.49156	5.21631
SF45436_b53810	K	Transcriptional regulator2C GntR family	3.40943	2.57522	2.28896	197.237	171.916	47.5764	3.36458	2.30951	2.42306
SF45436_b53820	G	Putative sugar ABC transport system2C permease protein YjfF	2.72684	1.87319	1.883	33.8346	33.575	9.80746	1.86574	0	1.86043
SF45436_b53830	G	Putative sugar ABC transport system2C permease protein YtfT	1.85425	3.04682	2.01551	73.1656	68.8553	20.2703	2.30427	1.67473	0.745425
SF45436_b53840	G	Putative sugar ABC transport system2C ATP-binding protein YtfR (EC 3.6.3.17)	1.63547	2.21055	2.74498	118.229	77.1926	25.3972	3.40724	0.276962	2.64163
SF45436_b53850	G	Putative sugar ABC transport system2C periplasmic binding protein YtfQ precursor	10.3244	11.5768	9.79996	77.191	61.4082	18.1699	26.0492	3.46077	15.1289
SF45436_b53860		hypothetical protein	1.35503	0.646411	0.779757	250.748	278.864	42.3787	3.56588	0	2.4513
SF45436_b53870		HYPOTHETICAL/UNKNOWN PROTEIN	9.78633	5.13537	6.19473	78.5098	112.751	27.4186	87.5621	33.8086	36.1664
SF45436_b53880	HJ	Similar to Glutathione synthetase	1.61516	1.25207	2.90454	117.697	123.584	28.5459	36.2616	11.8983	25.8275
SF45436_b53890	S	FIG01076455: hypothetical protein	1.11666	0.79905	1.28518	121.475	96.2447	26.4111	19.7621	16.7924	40.6615
SF45436_b53900	E	FIG01075304: hypothetical protein	3.54842	2.41823	3.35464	51.5115	73.1155	17.1751	76.8716	32.9645	209.608
SF45436_b53910		hypothetical protein	1.85425	3.53825	5.33518	239.992	362.034	57.9919	7.31943	3.76814	7.66722
SF45436_b53920		FIG01074356: hypothetical protein	24.3142	16.0965	27.9834	223.985	262.717	206.273	1186.33	968.041	2194.65
SF45436_b53930	E	ABC-type dipeptide transport system2C periplasmic component	14.556	14.3794	12.2309	100.998	113.404	19.9756	458.988	1.57063	362.296
SF45436_b53940	EP	Dipeptide transport system permease protein DppB (TC 3.A.1.5.2)	4.23661	4.99946	2.82292	95.8813	106.878	25.425	181.905	0	39.5887
SF45436_b53950	EP	Dipeptide transport system permease protein DppC (TC 3.A.1.5.2)	3.34394	1.93704	3.98601	82.5231	63.6504	17.8972	147.555	0.485388	30.7404
SF45436_b53960	O	ABC transporter ATP-binding protein	4.3479	4.02628	4.12096	142.942	160.942	33.4953	251.721	0.519744	53.1087
SF45436_b53970	HR	Alkanal monooxygenase alpha chain (EC 1.14.14.3)	4.46587	3.12462	3.54075	203.816	180.323	45.2637	142.073	0	38.2146
SF45436_b53980	S	FIG00537953: hypothetical protein	9.62402	9.01822	10.0874	118.753	92.5013	40.9833	671.603	0	63.7782
SF45436_b53990	P	Bll6900 protein	8.41332	11.2045	9.07776	144.364	110.374	36.7739	496.313	1.42477	52.2735
SF45436_b54000	R	Adenylate cyclase (EC 4.6.1.1)	12.0478	10.74	8.54366	163.626	143.954	81.1161	188.068	105.104	207.037
SF45436_b54010	R	transport protein	18.5625	18.5364	18.3117	154.791	156.686	42.9483	16.5203	71.9246	7.07687
SF45436_b54020	S	conserved hypothetical protein transmembrane	22.4748	27.818	31.4591	85.7652	157.061	118.733	214.998	1577.55	141.91
SF45436_b54030		FOG: TPR repeat	59.0261	56.9663	57.4607	146.471	128.562	48.8907	14.3423	16.0198	6.8915
SF45436_b54040	G	Endoglucanase precursor (EC 3.2.1.4)	22.1216	15.4387	19.4486	141.099	124.12	49.1133	10.7806	15.8174	4.34067
SF45436_b54050		Cyclic di-GMP binding protein precursor	23.0651	20.7117	24.0473	129.647	103.336	36.7754	6.78387	20.0355	4.60501
SF45436_b54060	N	Cellulose synthase catalytic subunit [UDP-forming] (EC 2.4.1.12)	14.2091	13.2782	14.2812	59.0255	70.786	20.3553	5.63448	16.6131	6.76574
SF45436_b54070		FIG00983738: hypothetical protein	77.1044	67.6794	107.034	218.749	156.907	57.9675	68.8323	43.8728	28.9393
SF45436_b54080	J	acetyltransferase	23.7088	16.701	16.576	146.947	203.058	51.9739	37.0268	10.8067	35.045
SF45436_b54090	T	Adenylate cyclase (EC 4.6.1.1)	1.97636	2.0496	2.62074	146.878	132.479	33.5929	6.95346	6.81023	8.39421
SF45436_b54100	E	Branched-chain amino acid ABC transporter2C amino acid-binding protein (TC 3.A.1.4.1)	8.97661	6.17012	7.44294	145.783	151.274	47.1681	56.5167	51.7836	59.2188
SF45436_b54110	S	Gfa-like protein	47.7403	47.2536	40.8412	105.954	94.3019	101.468	107.157	106.873	36.0235
SF45436_b54120	P	Na+/H+ antiporter	1.76574	1.60446	2.80638	153.437	182.064	29.6938	3.31908	5.46785	9.86538
SF45436_b54130		hypothetical protein	0	0	0.795046	164.039	262.46	41.4093	5.4537	157.228	88.906
SF45436_b54140		hypothetical protein	1.93045	0.460457	1.11089	21.6816	35.6539	1.88672	15.8755	78.4599	150.666
SF45436_b54150	S	Ribonuclease BN (EC 3.1.-.-)	1.59656	2.13257	1.1025	76.5079	101.473	15.9507	7.98283	19.8994	47.1471
SF45436_b54160	J	hypothetical protein2C contains weak similarity to acetyltransferase	29.1645	26.49	31.686	184.68	179.753	62.0245	23.9457	0	16.5213
SF45436_b54170	E	4-aminobutyrate aminotransferase (EC 2.6.1.19)	6.91477	6.10252	5.17287	133.357	109.587	37.4401	3.13895	4.49663	4.16374
SF45436_b54180	K	Transcriptional regulator2C AsnC family	39.8472	40.5678	45.5808	275.488	227.792	68.0739	37.4048	14.8127	14.5677
SF45436_b54190	T	Two component2C Sigma-54 Specific2C central transcriptional regulator of acidic amino acid uptake	22.6764	21.261	20.3188	124.888	125.872	43.9675	13.0087	0.318907	5.02895
SF45436_b54200	T	Signal transduction histidine kinase regulating C4-dicarboxylate transport system	34.6326	29.4474	31.4603	88.8054	95.1116	62.9025	36.5185	0	15.5199
SF45436_b54210	P	ABC-transporter ATP-binding protein with unknown substrate	9.88934	9.43533	8.9631	84.0964	91.7588	23.519	45.7058	0	9.45624
SF45436_b54220	P	Alkanesulfonates transport system permease protein	0.39364	0.375568	0	24.4214	28.0422	5.38612	15.0205	0	3.15363
SF45436_b54230		Putative transport system permease	0.378826	0.361434	0	0	7.9961	0.987318	5.48302	0	1.17482
SF45436_b54240	P	FIG01220860: hypothetical protein	0.975621	2.06851	3.11903	128.012	110.974	27.4049	46.0711	0.440583	11.8223
SF45436_b54250	R	Enoyl-[acyl-carrier-protein] reductase [FMN] (EC 1.3.1.9)	111	82.0942	65.8894	222.726	170.417	155.094	75.032	0	23.9877
SF45436_b54260		hypothetical protein	15.8402	13.289	12.5728	154.829	140.273	36.6571	4.67158	0	5.08177
SF45436_b54270	F	hypothetical protein	2.5556	1.3933	2.31099	113.249	125.224	30.6861	2.1617	0	1.41526
SF45436_b54280	K	putative RNA polymerase sigma factor	21.8265	21.6167	22.9359	130.691	117.68	39.1088	6.71154	0.964238	2.88166
SF45436_b54290	G	Inositol-1-monophosphatase (EC 3.1.3.25)	8.18093	11.5821	9.26363	244.457	243.934	56.0553	7.9865	0	3.20545
SF45436_b54300	E	putative iron ABC transporter ATP-binding protein	4.0804	4.36784	4.35254	159.894	150.373	44.8728	3.14281	0	1.90327
SF45436_b54310	P	Ferric iron ABC transporter2C permease protein	3.83561	3.65952	3.43344	136.962	124.773	30.7303	3.30227	0	4.01396
SF45436_b54320	P	Ferric iron ABC transporter2C iron-binding protein	23.7268	26.1655	19.8599	134.259	129.54	55.1459	20.1373	0.417462	18.1566
SF45436_b54330	K	Transcriptional regulator2C LacI family	12.336	12.6673	11.0693	205.98	225.997	51.632	4.67691	0	2.9719
SF45436_b54340		FIG01076419: hypothetical protein	20.1561	24.402	19.4939	150.739	136.751	91.3791	56.8312	30.2901	44.1234
SF45436_b54350	P	Nitrate ABC transporter2C ATP-binding protein	5.01412	4.28035	4.25216	75.934	51.9897	24.2448	12.6742	7.50806	12.2762
SF45436_b54360	P	Bicarbonate transport system permease protein	0.945793	0.676779	0.81639	149.474	109.591	30.8123	5.75566	2.40251	6.29394
SF45436_b54370	P	Nitrate ABC transporter2C nitrate-binding protein	2.04355	1.63777	1.97562	87.2606	67.1459	16.9367	15.9182	7.97342	22.8571
SF45436_b54380	S	Gfa-like protein	37.6486	32.6247	44.1251	352.463	355.415	110.275	165.883	0	133.18
SF45436_b54390	X	Riorf50 protein	13.695	14.8617	13.596	101.089	78.1518	30.2436	17.1945	0	23.7752
SF45436_b54400		hypothetical protein	46.9744	33.6134	43.5509	280.542	397.066	85.8692	99.5805	0	190.19
SF45436_b54410		hypothetical protein	24.4186	27.5861	27.8239	106.297	99.5791	39.5778	64.2596	71.1009	137.765
SF45436_b54420		hypothetical protein	0.264893	0	0.304867	198.907	214.332	39.0065	1.39418	0	3.42287
SF45436_b54430		(U62541) immunoreactive 14 kDa protein BA14k	22.5891	27.8793	21.7048	170.246	169.87	184.721	193.334	405.984	94.9045
SF45436_b54440		HYPOTHETICAL SIGNAL PEPTIDE PROTEIN	14.3016	16.9731	20.0729	94.7714	108.601	115.003	78.0257	32.6075	20.9141
SF45436_b54450		hypothetical protein	17.4956	13.2624	16.2741	180.476	212.468	68.397	71.8998	95.4596	18.829
SF45436_b54460	K	Mn-dependent transcriptional regulator MntR	78.3392	76.8305	92.4278	134.354	133.562	211.872	860.329	931.176	2851.9
SF45436_b54470		hypothetical protein	0.496208	0	0.571089	421.432	449.499	78.8881	19.5872	8.06701	25.3909
SF45436_b54480	DPM	Multicopper oxidase	14.4371	6.78435	5.20792	134.144	109.347	61.9157	4009.9	549.987	3482.67
SF45436_b54490	P	Zinc transporter2C ZIP family	14.5994	6.339	5.1313	97.8119	59.9708	24.4931	3425.54	783.811	1496.72
SF45436_b54500		hypothetical protein	261.714	273.309	305.071	204.574	244.191	124.067	35.871	98.8689	14.9579
SF45436_b54510		hypothetical protein	36.8322	39.7249	36.2469	407.68	463.835	111.298	300.614	65.0861	294.665
SF45436_b54520	MR	mandelate racemase/muconate lactonizing enzyme family protein	16.2741	15.0151	12.9669	171.398	181.82	49.7556	5.29451	3.99767	6.23935
SF45436_b54530	IR	Choline dehydrogenase (EC 1.1.99.1)	14.6303	13.5205	12.9117	96.282	56.6614	28.9825	9.0641	0.266647	6.30726
SF45436_b54540	C	Aldehyde dehydrogenase A (EC 1.2.1.22) / Glycolaldehyde dehydrogenase (EC 1.2.1.21)	15.9131	21.1143	17.1219	108.937	100.375	46.1996	6.2328	4.81309	7.26856
SF45436_b54550	G	22C4-dihydroxyhept-2-ene-12C7-dioic acid aldolase (EC 4.1.2.n4)	19.3699	26.114	21.0006	142.331	140.481	53.2267	9.04966	13.6914	15.8881
SF45436_b54560	IQR	3-oxoacyl-[acyl-carrier protein] reductase (EC 1.1.1.100)	9.1091	8.5631	8.01697	76.5157	53.016	20.0748	10.0468	25.0445	19.3175
SF45436_b54570	MR	mandelate racemase/muconate lactonizing enzyme family protein	5.85678	7.99499	5.59989	82.8871	53.8868	23.1313	4.74234	6.59184	10.1993
SF45436_b54580	E	Putrescine transport ATP-binding protein PotA (TC 3.A.1.11.1)	6.96422	10.6507	6.48286	140.222	128.263	36.5681	9.83726	7.90872	33.1373
SF45436_b54590	E	ABC transporter2C periplasmic spermidine putrescine-binding protein PotD (TC 3.A.1.11.1)	12.5466	10.151	9.01052	135.923	135.592	40.0244	21.2632	8.56689	63.1891
SF45436_b54600	E	Spermidine Putrescine ABC transporter permease component potC (TC_3.A.1.11.1)	2.59451	2.21483	3.61469	146.649	48.9994	29.8951	8.62445	7.76997	23.0091
SF45436_b54610	E	Spermidine Putrescine ABC transporter permease component PotB (TC 3.A.1.11.1)	3.58279	4.21591	4.26091	92.4872	64.0705	24.4336	11.6284	15.5324	81.2953
SF45436_b54620	K	Transcriptional regulator2C LysR family	8.52956	6.01502	8.67855	132.491	127.201	32.5399	7.15678	8.54112	153.664
SF45436_b54630	G	22C4-dihydroxyhept-2-ene-12C7-dioic acid aldolase (EC 4.1.2.n4)	12.987	15.2908	11.9257	194.483	144.839	51.6716	9.63486	3.36916	151.319
SF45436_b54640	G	Aminobutyraldehyde dehydrogenase (EC 1.2.1.19)	40.7986	33.6134	33.5869	194.276	165.478	68.6778	59.6192	40.5768	48.9726
SF45436_b54650		hypothetical protein	16.5478	14.2602	20.2737	124.474	129.573	65.3874	74.4512	0	33.1085
SF45436_b54660	P	Kup system potassium uptake protein	98.8609	86.8733	102.323	82.8855	90.809	54.431	88.3469	69.0165	55.3352
SF45436_b54670	P	Kup system potassium uptake protein	96.4493	97.1337	107.767	93.9968	111.451	45.5612	96.4143	86.0225	142.146
SF45436_b54680	S	COGs COG3339	87.6542	72.3359	77.5265	95.8699	116.503	128.182	133.877	21.7648	405.857
SF45436_b54690	T	FIG01074768: hypothetical protein	93.3446	79.2238	76.7922	94.03	120.751	124.888	115.966	37.2937	153.933
SF45436_b54700		hypothetical protein	20.3968	17.6912	20.2737	230.075	290.28	39.8695	45.1365	45.2177	72.3594
SF45436_b54710		hypothetical protein	76.4441	44.395	52.023	447.95	401.05	135.132	71.7213	13.5084	44.3216
SF45436_b54720		MISCELLANEOUS%3B Unknown	8.16323	7.37854	7.91168	72.612	89.1761	32.4731	151.506	164.144	900.49
SF45436_b54730		hypothetical protein	1.46795	0	0	45.5357	80.0443	12.434	1.93152	0	3.03494
SF45436_b54740		FIG00984893: hypothetical protein	5.44686	3.75939	4.93504	260.074	287.63	56.9348	37.3596	11.7754	351.854
SF45436_b54750	L	ATP-dependent DNA helicase UvrD/PcrA2C proteobacterial paralog	47.9118	46.3464	58.4965	116.609	84.0055	42.7785	15.5418	8.5207	16.201
SF45436_b54760	R	hypothetical protein	15.0249	10.3806	16.4972	288.916	257.904	62.1139	38.8576	11.9325	152.104
SF45436_b54770	GR	Putative phosphatase YfbT	96.1409	83.8093	96.4126	237.497	201.884	84.679	133.3	0.636397	100.841
SF45436_b54780	E	Ethanolamine ammonia-lyase heavy chain (EC 4.3.1.7)	18.736	16.5073	22.1824	159.465	158.551	52.6274	160.537	18.2175	86.438
SF45436_b54790	T	putative serine/threonine protein phosphatase	170.869	141.634	156.66	113.739	150.136	79.2996	73.9596	13.0172	38.8197
SF45436_b54800		hypothetical protein	71.7664	53.5324	69.8315	108.867	135.416	54.4122	86.7037	0	70.8153
SF45436_b54810		FIG00450648: hypothetical protein	15.5348	15.6157	18.1984	395.838	325.951	128.693	177.76	320.203	260.814
SF45436_b54820	T	Probable transmembrane protein	76.048	87.773	100.487	158.835	169.109	35.2253	9.01045	2.19728	5.86807
SF45436_b54830	K	Transcriptional regulator YbiH2C TetR family	22.4877	23.8869	23.9833	128.93	128.159	25.7879	46.9482	8.53043	940.393
SF45436_b54840	V	Predicted membrane fusion protein (MFP) component of efflux pump2C membrane anchor protein YbhG	9.67532	11.2379	12.2247	212.609	262.308	48.2401	27.122	3.84688	643.48
SF45436_b54850	V	ABC transporter multidrug efflux pump2C fused ATP-binding domains	6.96141	7.50814	7.80293	124.968	86.5661	27.9248	11.151	5.41266	273.489
SF45436_b54860	V	ABC transport system2C permease component YbhS	4.22035	4.11414	4.0125	106.773	78.1078	24.3898	6.76031	0.745778	113.004
SF45436_b54870	V	ABC transport system2C permease component YbhR	6.36243	7.15756	7.65044	96.2941	81.6799	27.3482	13.7445	3.4736	109.651
SF45436_b54880	R	Carboxylesterase (EC 3.1.1.1)	17.0019	21.4055	16.9452	221.234	244.796	54.3614	14.299	17.0972	14.3141
SF45436_b54890	Q	Glyoxalase family protein	23.1096	23.6699	21.6426	154.374	162.995	56.0962	16.8433	6.90624	15.5748
SF45436_b54900	T	MISCELLANEOUS%3B Not classified regulator	26.3218	20.7531	22.9702	110.393	81.5071	36.9393	16.8984	18.1044	10.5849
SF45436_b54910	T	Two component2C Sigma-54 Specific2C central transcriptional regulator of acidic amino acid uptake	18.795	16.7316	15.5673	139.467	104.297	44.6805	7.24319	5.11391	4.1053
SF45436_b54920	G	Mannose-1-phosphate guanylyltransferase (GDP) (EC 2.7.7.22)	3.52308	3.36134	3.26485	166.987	134.241	39.1728	6.38153	5.39285	5.91223
SF45436_b54930	G	Phosphoglucosamine mutase (EC 5.4.2.10) / Phosphomannomutase (EC 5.4.2.8)	4.15385	5.06402	6.90544	111.738	109.597	28.8694	13.8664	5.94017	24.7699
SF45436_b54940	TK	Transcriptional regulator2C LuxR family	6.59752	6.54642	11.8453	186.589	195.89	40.5799	13.3687	2.14516	50.6051
SF45436_b54950	M	Glycosyl transferase2C group 1	11.3242	8.16324	11.1022	108.568	110.513	24.2669	8.16756	5.79576	3.72864
SF45436_b54960	M	Glycosyl transferase2C group 1	2.24877	3.57589	2.69597	104.435	103.832	23.5657	8.5069	2.28494	10.0734
SF45436_b54970	M	Glycosyltransferase	5.44806	5.891	11.4954	189.978	192.937	43.0705	22.4614	2.95236	12.8594
SF45436_b54980	G	putative glycosyltransferase protein	3.67729	3.16894	3.27655	169.264	154.612	35.708	18.8859	0	52.7896
SF45436_b54990	M	Exopolysaccharide production protein ExoF precursor	7.284	5.9568	6.50126	141.516	158.454	36.7089	19.1685	4.22922	19.7848
SF45436_b55000		hypothetical protein	11.224	6.84166	3.58826	455.551	463.403	99.54	10.2558	0	11.6026
SF45436_b55010	M	Undecaprenyl-phosphate galactosephosphotransferase (EC 2.7.8.6)	4.89316	6.53593	9.23578	242.438	264.06	47.6957	62.0661	0	146.082
SF45436_b55020	X	Mobile element protein	9.10128	8.96356	9.79894	149.273	154.58	42.212	7.46853	0	13.5055
SF45436_b55030	M	Tyrosine-protein kinase Wzc (EC 2.7.10.2)	25.4849	21.9101	23.9158	135.761	155.959	38.9033	38.6181	1.13823	13.6934
SF45436_b55040		hypothetical protein	5.73524	4.69024	6.60073	80.6277	79.2637	14.9475	15.0928	0	16.9392
SF45436_b55050		hypothetical protein	0.419414	0	0.482707	9.8698	35.4113	2.1862	2.75931	0	2.81816
SF45436_b55060		hypothetical protein	12.9798	7.0765	7.46925	55.5354	61.9698	12.0817	17.0787	0	18.6889
SF45436_b55070		hypothetical protein	50.7979	39.867	54.6918	26.2917	48.9994	8.54145	20.4831	0	7.19917
SF45436_b55080	Q	Oligopeptide transport system permease protein OppB (TC 3.A.1.5.1)	338.915	298.932	298.714	166.264	118.833	204.275	82.9033	94.387	22.6427
SF45436_b55090	EP	Oligopeptide transport system permease protein OppC (TC 3.A.1.5.1)	268.202	236.185	231.238	66.1731	79.5581	137.974	69.5961	90.3954	15.215
SF45436_b55100	EP	Oligopeptide transport system permease protein OppB (TC 3.A.1.5.1)	248.674	221.761	223.537	87.1153	55.129	184.237	57.3435	66.4808	19.1556
SF45436_b55110	E	Oligopeptide ABC transporter2C periplasmic oligopeptide-binding protein OppA (TC 3.A.1.5.1)	758.023	710.737	730.841	376.14	617.024	1624.69	532.62	943.223	151.656
SF45436_b55120	G	Fructose-bisphosphate aldolase class II (EC 4.1.2.13)	402.176	378.993	383.864	147.499	160.695	297.036	249.979	95.1861	62.0381
SF45436_b55130	V	STRUCTURAL ELEMENTS%3B Cell Exterior%3B surface polysaccharides/antigens	71.2274	69.4751	67.1947	88.3511	81.9701	50.6702	98.8368	56.5095	31.7603
SF45436_b55140	G	STRUCTURAL ELEMENTS%3B Cell Exterior%3B surface polysaccharides/antigens	63.5394	58.3552	64.9233	48.1834	36.8911	22.3493	76.2638	22.2552	26.4868
SF45436_b55150	M	STRUCTURAL ELEMENTS%3B Cell Exterior%3B surface polysaccharides/antigens	54.5446	52.9665	62.6641	40.6953	47.1175	52.487	121.318	30.768	27.8412
SF45436_b55160	M	STRUCTURAL ELEMENTS%3B Cell Exterior%3B surface polysaccharides/antigens	154.068	152.71	166.306	127.401	126.771	51.6199	359.086	56.6943	266.628
SF45436_b55170	K	probable MerR-family transcriptional regulator	35.7414	27.7676	31.8796	284.001	361.715	74.6874	54.4184	3.11281	31.7349
SF45436_b55180	E	Gamma-aminobutyrate:alpha-ketoglutarate aminotransferase (EC 2.6.1.19)	119.994	109.36	85.591	144.023	142.224	141.822	1186.91	56.7087	365.455
SF45436_b55190	C	Aldehyde dehydrogenase B (EC 1.2.1.22)	70.7885	70.5803	70.7462	133.601	114.162	44.0994	250.067	5.31562	124.468
SF45436_b55200	C	Succinate-semialdehyde dehydrogenase [NAD(P)+] (EC 1.2.1.16)	16.1474	22.4089	28.721	91.0714	69.716	18.1728	93.6786	5.96623	50.4559
SF45436_b55210	I	Enoyl-[acyl-carrier-protein] reductase [NADH] (EC 1.3.1.9)	2.42043	3.46397	3.09522	165.41	112.35	46.6112	83.5123	520.291	13.553
SF45436_b55220	C	Acetate kinase (EC 2.7.2.1)	3.47848	2.04233	2.87424	175.353	169.436	49.3971	61.613	225.478	12.7698
SF45436_b55230	C	phosphotransbutyrylase (EC 2.3.1.19) / Phosphate acetyltransferase (EC 2.3.1.8)	2.65059	2.73965	2.03372	131.129	98.2969	43.0319	157.961	1064.27	34.3072
SF45436_b55240	I	Poly(3-hydroxyalkanoate) synthetase	5.72858	4.50911	4.50526	110.603	99.3364	37.9475	322.673	454.985	102.004
SF45436_b55250		hypothetical protein	17.6154	9.39197	14.9071	138.547	155.836	45.2351	330.63	0	156.924
SF45436_b55260	O	Chaperone protein HtpG	315.399	385.913	398.265	196.798	192.893	731.868	149.591	110.915	110.038
SF45436_b55270		hypothetical membrane-anchored protein	44.7485	42.8406	47.6144	159.277	165.793	88.7199	80.2905	0	17.4162
SF45436_b55280		hypothetical protein	19.0437	16.8067	14.2464	243.423	231.968	41.5674	10.023	0	17.4714
SF45436_b55290		hypothetical protein	9.03353	8.61881	10.3968	278.287	262.18	68.2768	11.8863	0	20.5442
SF45436_b55300		Cytochrome c-type biogenesis protein DsbD2C protein-disulfide reductase (EC 1.8.1.8)	8.89963	6.17531	9.4808	99.1289	120.317	26.6452	19.3555	0	19.5782
SF45436_b55310		Mobile element protein	2.41307	0	3.33266	165.193	268.253	31.4454	4.44514	0	4.24061
SF45436_b55320		FIG00852372: hypothetical protein	86.751	75.9011	121.206	222.867	262.539	144.642	90.719	0	52.8668
SF45436_b55330		hypothetical protein	48.652	48.0191	36.6857	183.04	159.351	61.2137	83.883	0	95.8175
SF45436_b55340	X	Mobile element protein	8.06488	6.0747	10.7475	104.427	119.46	17.7004	24.016	0	22.8169
SF45436_b55350	IR	Glucose-methanol-choline (GMC) oxidoreductase:NAD binding site	120.202	118.905	118.214	143.002	169.07	60.382	59.2332	16.4287	36.3973
SF45436_b55360		hypothetical protein	125.331	107.997	118.926	123.873	160.262	33.2795	23.2891	57.5498	12.7206
SF45436_b55370	MO	UDP-N-acetylglucosamine 42C6-dehydratase (EC 4.2.1.-)	195.703	209.56	215.851	131.281	130.192	95.4988	92.8504	0.849789	23.2349
SF45436_b55380	M	N-acetylneuraminate synthase (EC 2.5.1.56)	179.543	188.156	224.725	139.972	170.191	72.9478	111.634	0.834924	34.7205
SF45436_b55390	JO	hypothetical protein	46.5763	48.9957	47.4198	102.196	114.487	14.0065	21.214	0	12.6542
SF45436_b55400	M	hypothetical protein	104.167	107.679	122.695	65.5812	84.5043	65.9836	46.3564	0	9.77488
SF45436_b55410	M	Bacillosamine/Legionaminic acid biosynthesis aminotransferase PglE%3B 4-keto-6-deoxy-N-Acetyl-D-hexosaminyl-(Lipid carrier) aminotransferase	99.4535	102.853	130.934	94.9969	107.479	88.5925	67.8445	0	9.76872
SF45436_b55420	V	Lipid A export ATP-binding/permease protein MsbA	88.2513	93.352	107.457	156.709	137.847	40.4556	71.294	42.2952	26.6234
SF45436_b55430		hypothetical protein	2.669	3.05576	6.75789	180.43	199.055	27.1288	74.4512	0	66.4928
SF45436_b55440	X	hypothetical protein	6.48988	5.30737	3.20111	218.175	189.171	37.4531	0	0	3.83361
SF45436_b55450	M	DTDP-4-DEHYDRORHAMNOSE 32C5-EPIMERASE	33.3075	27.8582	32.3976	137.273	162.075	44.5432	15.2988	31.9778	8.40446
SF45436_b55460		FIG00451005: hypothetical protein	79.7981	66.2524	64.137	188.97	180.649	133.644	43.861	14.5265	12.0267
SF45436_b55470	M	Lipopolysaccharide biosynthesis protein WzxC	4.41246	3.74944	3.96745	117.995	125.88	25.1563	3.7194	3.08236	6.59254
SF45436_b55480	M	Glycosyl transferase2C group 2 family protein	3.53379	2.65637	3.32759	88.8855	69.3158	28.4672	8.45406	9.57498	5.75624
SF45436_b55490	M	Glycosyl transferase2C group 2 family protein	3.89177	2.63826	3.77185	125.104	166.454	35.9008	16.3056	54.9448	21.4916
SF45436_b55500		hypothetical protein	11.9935	11.4428	6.90168	67.3514	80.4289	25.3972	49.3153	3.04658	58.8908
SF45436_b55510	L	FIG00984193: hypothetical protein	12.2081	9.89254	11.7408	96.5969	103.054	30.5826	41.1487	0	113.263
SF45436_b55520		hypothetical protein	0.81932	2.34512	2.82888	64.8527	43.2348	13.8799	9.70251	0	237.149
SF45436_b55530		D-alanyl-D-alanine carboxypeptidase (EC 3.4.16.4)	13.2115	16.8067	11.8263	461.638	488.012	83.2124	26.0755	0	24.2795
SF45436_b55540		hypothetical protein	3.91453	7.00278	3.9421	400.923	474.241	72.0536	19.3152	0	12.8985
SF45436_b55550	H	Glutamate-1-semialdehyde aminotransferase (EC 5.4.3.8)	9.93493	8.89551	11.2583	93.3534	92.4842	46.1095	31.9769	7.76515	78.2897
SF45436_b55560		hypothetical protein	2.57786	0	0.98896	150.739	226.719	31.3534	7.91451	0	5.32966
SF45436_b55570	G	FIG01131441: hypothetical protein	2.76001	3.40781	2.80281	47.9308	62.8265	11.0015	7.26322	29.6937	8.89504
SF45436_b55580	JM	Glucose-1-phosphate cytidylyltransferase (EC 2.7.7.33)	5.44005	3.95451	5.81377	44.8891	54.2236	14.0094	6.98755	11.5815	6.89557
SF45436_b55590	R	methyltransferase2C putative	2.9359	2.25645	2.44035	65.0759	59.5312	11.7964	5.04341	7.29205	5.60621
SF45436_b55600	M	dTDP-4-dehydrorhamnose 32C5-epimerase (EC 5.1.3.13)	2.9359	2.05415	3.82947	68.2512	91.2333	18.8742	15.9672	13.5234	42.8939
SF45436_b55610		Mobile element protein	6.32347	3.87846	6.75789	146.874	68.3257	30.6069	6.53744	0	60.6989
SF45436_b55620		hypothetical protein	22.0192	20.3081	20.2737	623.368	462.192	109.993	52.151	0	49.3178
SF45436_b55630	R	FIG01126288: hypothetical protein	6.15141	4.34458	7.35553	100.151	81.5022	26.1303	5.46606	13.6371	2.06459
SF45436_b55640	M	UDP-glucose 4-epimerase (EC 5.1.3.2)	19.2622	22.7581	24.4662	103.553	92.5158	52.153	23.1125	6.08454	5.36489
SF45436_b55650		hypothetical protein	2.03254	1.29282	7.01781	240.602	259.797	56.505	14.2635	0	6.65353
SF45436_b55660	I	L-carnitine dehydratase/bile acid-inducible protein F (EC 2.8.3.16)	69.8388	67.1418	60.6162	303.381	309.223	334.473	55.6043	10.4861	12.3237
SF45436_b55670	I	Glutaryl-CoA dehydrogenase (EC 1.3.99.7)	172.595	159.663	150.517	378.56	528.152	566.575	141.176	67.9788	22.0723
SF45436_b55680	P	Phosphonate ABC transporter ATP-binding protein (TC 3.A.1.9.1)	1.12839	1.67469	1.58726	152.616	106.738	37.7412	355.509	87.6462	111.98
SF45436_b55690	P	Phosphonate ABC transporter phosphate-binding periplasmic component (TC 3.A.1.9.1)	1.3999	1.89214	1.87968	44.9222	42.6812	9.42529	1195.6	533.404	54.8099
SF45436_b55700	P	Phosphonate ABC transporter permease protein phnE2 (TC 3.A.1.9.1)	0.768272	0.628287	0.757894	47.4287	52.5102	9.58252	212.575	79.401	13.3311
SF45436_b55710	P	Phosphonate ABC transporter permease protein phnE1 (TC 3.A.1.9.1)	2.23245	2.06339	3.05109	71.9367	84.5489	16.0913	140.263	28.6379	11.1782
SF45436_b55720		Protein RcsF	67.028	61.672	67.178	68.0241	65.3834	46.883	369.476	44.2916	231.787
SF45436_b55730	P	Metal-dependent hydrolase involved in phosphonate metabolism	53.6806	56.612	55.5925	94.8068	104.696	49.1723	227.756	65.5657	119.8
SF45436_b55740	G	ATP-binding protein phnN%3B Guanylate kinase (EC 2.7.4.8)	44.7575	52.135	48.2017	159.968	184.961	49.8923	232.492	62.0974	117.341
SF45436_b55750	Q	Imidazolonepropionase (EC 3.5.2.7)	77.3545	64.8722	61.2128	121.064	99.6906	37.815	9.62959	7.26323	66.6808
SF45436_b55760	E	Histidine ammonia-lyase (EC 4.3.1.3)	47.8918	41.8854	40.7057	152.652	128.781	41.4269	6.88103	5.873	31.7246
SF45436_b55770	E	N-formylglutamate deformylase (EC 3.5.1.68)	36.5166	31.0372	27.9688	94.6244	72.3735	30.3276	7.27491	5.74848	18.2761
SF45436_b55780	E	Urocanate hydratase (EC 4.2.1.49)	131.486	114.946	118.818	189.769	181.372	66.4879	26.1583	32.729	44.7437
SF45436_b55790	GEPR	Sugar efflux transporter B	4.44745	3.49446	4.51641	108.763	70.2529	29.3189	1.03269	0	1.21698
SF45436_b55800	R	Conserved protein	14.3125	10.6442	12.671	159.061	179.325	42.2757	8.11237	3.57974	10.2809
SF45436_b55810	G	Beta-hexosaminidase (EC 3.2.1.52)	12.2757	14.4432	16.2189	148.619	111.546	39.9563	7.17076	16.5563	13.5719
SF45436_b55820	IQR	Short-chain dehydrogenase/reductase SDR	9.52183	10.5123	10.4891	155.104	162.461	38.4654	11.0969	3.86998	60.9567
SF45436_b55830	K	Transcriptional regulator2C RpiR family	12.2329	11.2045	13.9382	97.0905	81.5506	36.3456	17.7056	16.9043	89.847
SF45436_b55840	V	Bona fide RidA/YjgF/TdcF/RutC subgroup	24.5311	17.6781	18.9221	165.813	179.024	34.6878	33.3079	41.3658	363.519
SF45436_b55850		FIG00450103: hypothetical protein	21.9118	18.4464	10.1368	69.8546	93.7104	24.0749	28.8314	5.23864	482.556
SF45436_b55860	R	MlrC	7.94841	8.19838	6.34582	154.569	106.936	38.0719	5.18212	6.40278	74.3931
SF45436_b55870	K	Glycine cleavage system transcriptional activator GcvA	37.6725	35.3883	36.6666	223.621	211.679	58.3349	29.9863	0.945145	36.7198
SF45436_b55880	V	Endoribonuclease L-PSP	43.258	25.9546	34.1316	132.135	143.158	42.4234	8.80185	0	8.52857
SF45436_b55890	E	Cysteine desulfurase (EC 2.8.1.7)	28.6638	17.9497	16.75	156.624	156.876	43.0192	2.33534	2.88543	2.88969
SF45436_b55900	IQR	3-oxoacyl-[acyl-carrier protein] reductase (EC 1.1.1.100)	163.281	142.857	116.652	165.523	136.81	203.771	127.124	22.0291	162.836
SF45436_b55910	E	Acetyltransferase2C GNAT family	26.1594	24.3546	25.7366	158.862	141.38	40.687	59.958	0	51.1397
SF45436_b55920		hypothetical protein	0	0	0	0	0	0	0	0	1.21398
SF45436_b55930	S	hypothetical protein	13.0265	12.4285	12.6072	34.8346	51.5547	11.1882	10.5178	0	6.88601
SF45436_b55940	R	Glyoxalase like domain	14.9241	13.3053	9.57368	6.80418	18.0745	8.28936	4.82879	0	2.90849
SF45436_b55950	R	Lactoylglutathione lyase (EC 4.4.1.5)	12.8112	12.4777	11.6727	36.5427	49.7636	11.1298	8.42844	0	3.31085
SF45436_b55960	K	hypothetical protein	12.9419	17.8357	15.7224	204.574	252.938	31.8561	12.2986	0	1.4865
SF45436_b55970		hypothetical protein	19.3201	9.75872	15.6957	83.4736	97.2859	27.6449	42.8672	1.53967	294.683
SF45436_b55980	G	Maltose/maltodextrin transport ATP-binding protein MalK (EC 3.6.3.19)	19.1066	15.4728	13.0867	139.374	89.1841	42.0237	10.5467	11.3642	9.24935
SF45436_b55990	G	Inositol transport system sugar-binding protein	16.441	14.0263	16.7195	117.055	120.42	33.6675	5.72301	10.9602	16.5011
SF45436_b56000	G	Nucleoside ABC transporter2C permease protein 1	3.07961	1.76294	2.83548	53.76	52.436	9.471	0.810427	1.00132	2.73782
SF45436_b56010	G	ABC sugar transporter2C inner membrane subunit	3.58279	1.93704	3.16132	63.1059	59.0289	10.7383	1.72854	5.82465	8.88878
SF45436_b56020	R	Small Molecule Metabolism	10.287	8.77248	7.22937	88.6126	80.5447	17.7947	15.2126	3.69998	125.633
SF45436_b56030		hypothetical protein	2.71006	1.93923	3.11903	162.334	86.9961	52.0905	0.89147	0	6.65353
SF45436_b56040	Q	FIG00990870: hypothetical protein	204.427	202.434	187.777	351.476	490.919	888.821	146.06	6.94096	30.9924
SF45436_b56050		hypothetical protein	65.7291	66.4742	68.6884	262.106	172.036	209.68	79.9129	0	20.2481
SF45436_b56060	E	L-proline glycine betaine ABC transport system permease protein ProW (TC 3.A.1.12.1)	9.45216	8.06174	7.91168	115.812	70.0309	33.2196	10.7411	23.8649	4.29333
SF45436_b56070	E	L-proline glycine betaine ABC transport system permease protein ProV (TC 3.A.1.12.1)	11.7061	12.4573	13.4726	92.9476	103.349	28.3089	13.6255	40.7152	10.8793
SF45436_b56080	E	L-proline glycine betaine ABC transport system permease protein ProW (TC 3.A.1.12.1)	11.6871	13.7362	14.4255	178.459	182.93	40.7233	20.5038	80.1998	13.132
SF45436_b56090	M	Osmoprotectant ABC transporter binding protein YehZ	98.2087	112.045	99.2482	208.374	203.123	147.183	174.064	488.061	131.574
SF45436_b56100	S	Hypothetical membrane protein Rv2120c	50.1483	54.2053	49.3143	346.971	389.126	95.1294	134.058	21.9299	75.2994
SF45436_b56110	C	PF00070 family2C FAD-dependent NAD(P)-disulphide oxidoreductase	30.7022	25.924	30.3884	118.555	93.0222	58.9132	53.628	31.8199	25.9061
SF45436_b56120	S	membrane protein2C putative	15.779	13.2377	17.6905	179.839	177.774	39.5289	15.7504	0	27.4199
SF45436_b56130	E	NG2CNG-dimethylarginine dimethylaminohydrolase 1 (EC 3.5.3.18)	46.1324	40.336	38.4052	99.2601	109.909	40.5396	15.044	3.78236	4.74138
SF45436_b56140	R	hypothetical membrane-anchored protein	26.8542	31.968	31.1903	158.118	129.14	46.8734	36.9555	2.00265	14.6441
SF45436_b56150	G	putative ATP-binding component of ABC transporter	31.0689	30.566	27.4029	101.252	64.6938	36.703	10.9523	11.8013	4.70249
SF45436_b56160		hypothetical protein	8.50398	2.31816	9.0882	179.327	120.734	53.0343	35.9662	14.8127	197.481
SF45436_b56170	G	putative solute-binding component of ABC transporter	62.5699	78.0502	64.0648	137.022	175.499	65.7435	19.5624	36.3701	10.9986
SF45436_b56180	G	Dihydroxyacetone ABC transport system2C permease protein	17.0505	21.0696	17.0228	42.1893	53.659	13.5188	6.62235	14.1937	2.97301
SF45436_b56190	G	SN-glycerol-3-phosphate transport system permease protein UgpA (TC 3.A.1.1.3)	23.2861	26.9367	27.0779	65.0448	48.5996	20.9112	10.0016	6.37487	2.99337
SF45436_b56200	G	Ribokinase (EC 2.7.1.15)	31.719	42.368	33.6373	136.44	96.4418	36.4625	15.3528	6.44583	10.6565
SF45436_b56210	G	L-fucose mutarotase	60.4949	70.9861	64.2889	170.573	148.401	58.8981	22.2633	18.8407	11.7404
SF45436_b56220	C	Aldehyde dehydrogenase (EC 1.2.1.3)	63.4597	72.8078	56.5113	168.562	159.874	49.4907	38.6012	18.3715	28.4025
SF45436_b56230	F	Deoxyribose-phosphate aldolase (EC 4.1.2.4)	93.0644	91.728	74.6218	173.44	164.071	57.6644	123.85	70.3008	132.185
SF45436_b56240	KG	Deoxyribose operon repressor2C DeoR family	26.8829	21.7339	21.8207	145.593	115.229	40.5633	23.0851	4.60046	14.6262
SF45436_b56250	K	Transcriptional regulator2C GntR family	56.7855	44.5342	51.3258	124.026	115.834	36.612	28.9483	23.5628	16.7498
SF45436_b56260	E	Glycerol-3-phosphate ABC transporter2C ATP-binding protein UgpC (TC 3.A.1.1.3)	3.68807	2.50017	3.68612	110.874	89.1136	23.0184	137.537	96.2485	12.4408
SF45436_b56270	E	Oligopeptide ABC transporter2C periplasmic oligopeptide-binding protein OppA (TC 3.A.1.5.1)	2.19684	2.48413	2.52836	101.653	78.2852	27.0372	71.6223	92.2629	7.65394
SF45436_b56280	E	ABC transporter permease protein	2.31021	2.09395	2.26002	56.5888	37.9946	17.461	55.0197	30.9852	4.11956
SF45436_b56290	E	Putrescine transport system permease protein potI	0.900056	0.981412	0.739915	66.017	52.697	15.5827	23.6858	15.6777	1.46209
SF45436_b56300	E	Hydantoin racemase (EC 5.1.99.-)	3.15072	3.68927	3.29653	149.513	103.787	37.5121	33.354	9.31313	5.18161
SF45436_b56310	R	PAN domain protein	141.175	143.389	135.433	213.125	184.954	307.955	70.721	26.0846	15.6842
SF45436_b56320	M	Multimodular transpeptidase-transglycosylase (EC 2.4.1.129) (EC 3.4.-.-)	30.2406	27.662	26.6487	255.146	246.914	93.9015	13.4604	2.63663	27.7788
SF45436_b56330	FR	Guanine deaminase (EC 3.5.4.3)	116.128	26.8009	23.8408	100.716	67.2145	26.585	10.8406	3.82689	7.21897
SF45436_b56340	S	conserved hypothetical membrane protein2C paralogue of Y20848	98.612	36.9503	19.6355	78.1068	114.337	39.2405	4.71421	3.81376	1.80774
SF45436_b56350	K	Transcriptional regulator2C LysR family	30.4518	25.9788	24.3028	147.648	172.225	52.2827	51.7671	15.3579	21.1393
SF45436_b56360	O	XdhC protein (assists in molybdopterin insertion into xanthine dehydrogenase)	61.0995	27.0317	28.9219	125.176	108.339	66.6181	119.943	21.5285	61.5053
SF45436_b56370	F	Xanthine dehydrogenase2C molybdenum binding subunit (EC 1.17.1.4)	57.4366	19.9782	18.0615	120.552	66.9815	26.7564	8.03353	11.5801	3.57648
SF45436_b56380	F	Xanthine dehydrogenase2C iron-sulfur cluster and FAD-binding subunit A (1.17.1.4)	68.8213	17.351	12.9686	129.532	122.811	46.0032	3.00284	5.21743	2.28542
SF45436_b56390	F	Transthyretin family protein	163.634	72.2271	31.1645	201.816	321.116	109.274	4.21422	11.8338	1.35444
SF45436_b56400	F	Uricase (urate oxidase) (EC 1.7.3.3) / 2-oxo-4-hydroxy-4-carboxy--5-ureidoimidazoline (OHCU) decarboxylase	44.2624	13.602	7.81739	165.909	148.623	45.6185	3.73208	0.910102	6.44282
SF45436_b56410		Transposase	48.8407	44.1329	48.0818	283.418	397.273	79.4731	24.595	0	17.3192
SF45436_b56420	F	Xanthine/uracil/thiamine/ascorbate permease family protein	59.3446	23.6307	17.8747	214.742	237.527	69.7709	6.34577	6.97675	5.99947
SF45436_b56430	E	Branched-chain amino acid transport ATP-binding protein LivF (TC 3.A.1.4.1)	3.243	1.54706	2.2055	140.648	180.205	29.3903	4.849	0.599119	5.79052
SF45436_b56440	E	Branched-chain amino acid transport ATP-binding protein LivF (TC 3.A.1.4.1)	1.24344	2.76816	1.43108	113.497	84.8136	32.7673	2.72685	1.68458	6.1413
SF45436_b56450	E	Branched-chain amino acid transport system permease protein LivM (TC 3.A.1.4.1)	2.51648	2.10083	2.41353	96.6792	57.5434	25.9612	3.44914	1.27848	7.0996
SF45436_b56460	E	High-affinity branched-chain amino acid transport system permease protein LivH (TC 3.A.1.4.1)	1.70668	2.79142	3.64786	95.7113	86.8435	23.3523	6.25571	6.93651	13.1059
SF45436_b56470	E	Leucine-2C isoleucine-2C valine-2C threonine-2C and alanine-binding protein	6.77858	6.80777	8.10947	111.051	98.3673	26.2677	11.149	15.5877	13.0464
SF45436_b56480	K	putative AraC family transcriptional regulator for P-hydroxybenzoate hydroxylase	4.54591	3.61434	5.01392	112.649	93.9542	22.4615	4.4861	2.30951	6.16779
SF45436_b56490	P	Catalase (EC 1.11.1.6) / Peroxidase (EC 1.11.1.7)	152.891	118.816	163.462	983.401	890.319	192.723	975.951	11.7208	58.1318
SF45436_b56500	E	FAD dependent oxidoreductase	5.3711	5.21137	6.39118	195.142	195.037	46.0289	29.5867	15.9099	53.1703
SF45436_b56510	O	hypothetical protein	11.0193	11.55	13.5753	146.09	157.791	84.9441	105.578	111.019	52.6235
SF45436_b56520	K	Transcriptional regulator2C LysR family	36.0474	34.5038	31.5517	143.252	113.68	40.2855	25.4807	10.431	62.9499
SF45436_b56530	H	Aspartate 1-decarboxylase (EC 4.1.1.11)	145.356	156.269	188.505	191.668	189.603	52.2952	116.659	35.0861	38.9518
SF45436_b56540	R	FIG00986097: hypothetical protein	73.2356	56.3752	65.1312	127	143.458	69.7692	56.9417	32.6968	52.765
SF45436_b56550	GT	PTS IIA-like nitrogen-regulatory protein PtsN	11.9694	9.04975	15.0753	100.009	162.869	39.1415	15.4521	0	11.3227
SF45436_b56560	TK	sensor histidine kinase	7.40905	5.04922	7.30896	34.2882	43.6182	18.7188	9.35087	5.53092	4.92364
SF45436_b56570	T	Osmosensitive K+ channel histidine kinase KdpD (EC 2.7.3.-)	15.5843	12.074	11.5079	160.348	133.421	44.8414	13.1566	5.07989	12.3753
SF45436_b56580	P	Potassium-transporting ATPase C chain (EC 3.6.3.12) (TC 3.A.3.7.1)	8.90041	9.73018	7.04243	97.1869	42.4004	31.8956	17.3227	2.26089	5.4629
SF45436_b56590	P	Potassium-transporting ATPase B chain (EC 3.6.3.12) (TC 3.A.3.7.1)	4.75818	4.49144	4.83539	125.074	97.4066	38.4565	10.4568	2.88025	5.38964
SF45436_b56600		hypothetical protein	0	0	0	0	1.08719	0	0	0	0.319468
SF45436_b56610	P	Potassium-transporting ATPase A chain (EC 3.6.3.12) (TC 3.A.3.7.1)	4.65195	4.73428	5.35396	71.1232	54.3327	30.6338	16.7307	3.02513	21.0309
SF45436_b56620		hypothetical protein	5.3612	2.9229	4.40732	190.062	86.2189	54.8927	20.155	0	43.5448
SF45436_b56630	S	hypothetical protein	18.5187	17.884	23.1328	118.369	131.487	47.0875	65.6716	12.8503	56.7301
SF45436_b56640	H	32C4-dihydroxy-2-butanone 4-phosphate synthase / GTP cyclohydrolase II (EC 3.5.4.25)	355.23	296.169	323.258	217.078	248.165	223.204	352.266	0.659859	172.866
SF45436_b56650	IQR	3-oxoacyl-[acyl-carrier protein] reductase (EC 1.1.1.100)	21.4624	19.7044	16.1568	141.787	153.381	32.5418	17.0506	0	31.1867
SF45436_b56660	IQR	Short chain dehydrogenase	15.2711	19.0433	19.5799	137.27	99.9057	38.404	13.2195	0	38.081
SF45436_b56670	G	Ribose ABC transport system2C ATP-binding protein RbsA (TC 3.A.1.2.1)	12.5773	14.9999	15.6268	88.6699	79.5677	24.1192	8.74472	0	43.1417
SF45436_b56680	G	Ribose ABC transporter2C periplasmic ribose-binding protein RbsB (TC 3.A.1.2.1)	18.07	25.3727	25.5056	149.28	160.322	43.8369	7.62638	0	107.496
SF45436_b56690	G	Ribose ABC transport system2C permease protein RbsC (TC 3.A.1.2.1)	13.8984	19.2223	14.5078	168.717	139.669	39.0308	9.07282	0	211.165
SF45436_b56700	G	Transketolase2C N-terminal section (EC 2.2.1.1)	15.2667	19.5455	17.12	146.552	169.155	27.3761	10.6448	0	133.2
SF45436_b56710	G	Transketolase2C C-terminal section (EC 2.2.1.1)	14.026	13.066	13.2192	110.337	88.9723	23.8906	9.00971	0	115.366
SF45436_b56720	C	Unknown pentose kinase TM0952	10.1586	9.76093	8.87232	146.423	93.2715	37.3667	7.77347	0	51.8361
SF45436_b56730	K	Putative transcriptional regulator of sorbose uptake and utilization genes	47.1171	43.728	49.6674	117.979	114.333	42.4217	30.8573	0	19.2613
SF45436_b56740	P	Lead2C cadmium2C zinc and mercury transporting ATPase (EC 3.6.3.3) (EC 3.6.3.5)%3B Copper-translocating P-type ATPase (EC 3.6.3.4)	16.8311	20.1437	21.1764	173.05	147.43	46.96	23.8197	2.58465	36.0468
SF45436_b56750	K	Cu(I)-responsive transcriptional regulator	88.3626	100.295	98.1903	162.961	164.806	512.458	175.403	82.8177	286.433
SF45436_b56760	S	CopG protein	202.717	116.046	84.6345	526.39	610.353	522.867	1077.23	1.13642	123.999
SF45436_b56770		hypothetical nucleotide-binding protein	95.8222	95.3468	101.763	102.057	68.2391	29.8328	23.8095	7.8002	37.057
SF45436_b56780	T	cAMP-binding proteins - catabolite gene activator and regulatory subunit of cAMP-dependent protein kinases	116.602	100.406	106.208	207.631	256.275	392.755	321.205	290.074	414.828
SF45436_b56790	V	FIG00984639: hypothetical protein	119.527	105.079	104.104	143.235	155.61	104.466	131.634	71.1195	75.8199
SF45436_b56800		conserved hypothetical protein	136.069	116.825	126.868	104.177	101.08	88.5558	74.5823	33.7291	114.033
SF45436_b56810	R	FIG00989085: hypothetical protein	68.7363	52.9324	56.5364	166.667	155.723	45.5553	17.4434	10.7023	20.8848
SF45436_b56820	M	Glycosyl transferase2C group 1 family protein	53.5237	51.0665	54.2906	110.518	70.1629	29.5768	17.6065	9.98195	30.5537
SF45436_b56830	R	Mlr3248 protein	93.5314	98.5366	113.924	152.46	153.194	40.8998	85.5358	60.692	87.2585
SF45436_b56840		hypothetical protein	2.51648	0	0.965413	179.451	230.174	32.7931	3.31117	0	6.93701
SF45436_b56850	EP	Dipeptide transport system permease protein DppC (TC 3.A.1.5.2)	73.5454	62.7687	60.4446	105.357	106.351	53.8259	26.0678	45.1977	5.98938
SF45436_b56860	EP	FIG01075993: hypothetical protein	65.8064	51.9846	56.2549	49.1146	56.0148	60.2486	36.055	41.2798	7.7104
SF45436_b56870	E	Oligopeptide ABC transporter2C periplasmic oligopeptide-binding protein	100.747	87.3735	88.7053	183.074	164.503	167.203	53.0101	47.4287	15.2513
SF45436_b56880	O	ATP-binding component of a ABC transport system (oligopeptide)	140.291	125.241	132.821	158.608	146.079	113.69	282.827	99.9756	206.604
SF45436_b56890		FIG01074908: hypothetical protein	545.041	408.46	408.361	192.507	195.886	246.039	167.773	24.3821	67.5392
SF45436_b56900	T	Adenylate cyclase (EC 4.6.1.1) / Guanylate cyclase (EC 4.6.1.2)	821.66	646.572	630.556	508.995	467.803	617.442	289.985	62.3669	104.726
SF45436_b56910	M	UDP-glucose dehydrogenase (EC 1.1.1.22)	211.243	189.286	213.056	131.557	97.3634	92.7406	36.7879	6.31296	9.59748
SF45436_b56920		Bll7778 protein	47.2413	45.2422	49.865	199.272	164.94	79.6474	54.5507	60.3854	26.3948
SF45436_b56930	P	Metal-dependent hydrolases of the beta-lactamase superfamily I	393.389	320.116	288.223	156.997	126.624	295.019	315.96	86.8441	124.378
SF45436_b56940		FIG00984434: hypothetical protein	35.7791	30.8667	37.5497	213.791	191.455	52.6986	17.4964	21.172	19.2016
SF45436_b56950	M	Glycosyltransferase	52.4611	52.0732	52.1798	175.656	154.925	45.2831	22.2916	13.693	20.5481
SF45436_b56960	M	Potassium efflux system KefA protein / Small-conductance mechanosensitive channel	36.1762	37.0791	32.415	214.185	223.371	125.864	118.248	66.3363	90.3024
SF45436_b56970	M	STRUCTURAL ELEMENTS%3B Cell Exterior%3B surface polysaccharides/antigens	23.2182	15.9941	22.3887	168.191	195.844	51.6345	79.2659	9.47309	59.2625
SF45436_b56980		hypothetical protein	13.7486	4.91903	12.8565	194.857	225.207	42.551	258.918	0	330.439
SF45436_b56990		hypothetical protein	12.2249	10.3779	13.7374	142.708	162.374	33.1156	74.4742	5.86842	96.8694
SF45436_b57000		hypothetical protein	4.19414	2.40095	3.86165	291.907	322.145	52.8333	8.09398	0	10.261
SF45436_b57010	M	Lipopolysaccharide biosynthesis protein RffA	4.42598	4.22278	3.46384	160.207	163.177	38.0663	24.8088	54.3256	16.9286
SF45436_b57020	G	FIG01074519: hypothetical protein	6.61539	5.43098	6.02013	152.384	173.191	28.6689	34.4131	55.65	39.6796
SF45436_b57030	M	STRUCTURAL ELEMENTS%3B Cell Exterior%3B surface polysaccharides/antigens	21.2815	25.082	24.9047	202.388	179.933	58.9609	132.951	15.9907	160.097
SF45436_b57040	M	STRUCTURAL ELEMENTS%3B Cell Exterior%3B surface polysaccharides/antigens	45.6252	40.0201	48.2757	205.446	239.627	71.5625	321.711	551.074	233.778
SF45436_b57050	M	FIG01075922: hypothetical protein	3.97639	4.78023	7.96302	97.9972	121.422	21.1415	90.4107	28.4439	91.0483
SF45436_b57060		putative sulfotransferase protein	13.764	11.5659	16.5677	130.208	152.814	68.454	157.346	28.2273	183.598
SF45436_b57070		putative ATPGTP-binding protein	7.58278	8.12508	6.8474	193.664	257.729	46.5184	22.5642	7.58619	12.9638
SF45436_b57080		COG3866 Pectate lyase	11.4015	13.0537	14.5656	140.982	147.404	39.3729	52.3572	31.9743	27.6975
SF45436_b57090		hypothetical protein	47.5615	40.336	58.7937	691.514	543.785	210.04	264.232	42.9568	244.465
SF45436_b57100	X	Mobile element protein	8.90556	7.74975	11.4884	145.505	168.179	40.299	12.3617	0.397748	14.8206
SF45436_b57110	M	FIG01074089: hypothetical protein	14.2894	16.6108	17.0129	258.083	278.792	56.719	41.1697	18.3576	8.19222
SF45436_b57120	M	STRUCTURAL ELEMENTS%3B Cell Exterior%3B surface polysaccharides/antigens	12.7953	9.11407	9.38036	131.428	159.395	37.916	54.8897	32.4135	21.2446
SF45436_b57130	D	STRUCTURAL ELEMENTS%3B Cell Exterior%3B surface polysaccharides/antigens	10.2537	11.2379	12.6484	121.941	145.028	52.3514	253.092	178.239	62.0759
SF45436_b57140		hypothetical protein	2.24877	3.57589	7.76439	280.631	344.13	57.6321	16.7672	0	38.3565
SF45436_b57150	J	Methionyl-tRNA formyltransferase (EC 2.1.2.9)	46.6732	34.1879	44.706	117.241	133.738	75.34	229.603	26.9245	251.745
SF45436_b57160	T	Signal transduction histidine kinase	9.33107	8.1608	9.63774	86.5021	80.3819	21.5131	37.0694	7.29318	27.1444
SF45436_b57170	TK	FIG01074524: hypothetical protein	2.2941	2.6578	2.4517	134.964	128.263	26.9056	6.25273	0.665997	6.4369
SF45436_b57180		FIG01075489: hypothetical protein	14.0447	12.0372	14.6117	142.082	148.086	73.9321	120.589	49.3423	30.9646
SF45436_b57190		FIG01076556: hypothetical protein	60.4306	56.7225	65.8894	79.0332	92.9547	115.413	262.686	25.8536	135.561
SF45436_b57200		hypothetical protein	0	0.672267	0	0	8.67577	3.67282	4.63564	2.86379	2.91355
SF45436_b57210	R	Nodulation protein nolO (EC 2.1.3.-)	8.47614	7.04175	7.23349	105.221	94.5268	33.7377	59.4819	11.7176	22.1437
SF45436_b57220	K	Transcriptional regulator2C GntR family	57.7311	48.7252	54.1767	117.804	83.5811	48.418	30.9692	0	11.8592
SF45436_b57230	E	Hydantoin racemase (EC 5.1.99.-)	21.8575	9.74101	12.247	90.4433	81.446	22.1119	4.54104	0	2.82436
SF45436_b57240	E	Branched-chain amino acid transport ATP-binding protein LivF (TC 3.A.1.4.1)	20.3198	6.83425	5.88862	86.9406	97.1975	24.9554	1.9235	0	2.569
SF45436_b57250	E	Branched-chain amino acid transport ATP-binding protein LivG (TC 3.A.1.4.1)	14.7698	5.042	7.95352	88.9939	73.4104	21.1894	1.42635	1.65219	0.420223
SF45436_b57260	E	Branched-chain amino acid transport system permease protein LivM (TC 3.A.1.4.1)	13.8139	6.84527	7.39465	24.5122	36.5415	6.55861	2.53622	5.22271	1.05162
SF45436_b57270	E	High-affinity branched-chain amino acid transport system permease protein LivH (TC 3.A.1.4.1)	46.4461	22.2151	25.3947	46.4213	64.7574	12.5499	3.84967	1.4864	3.52852
SF45436_b57280	E	High-affinity leucine-specific transport system2C periplasmic binding protein LivK (TC 3.A.1.4.1)	174.497	68.9739	75.0728	119.584	118.724	27.728	10.7859	7.44301	4.46227
SF45436_b57290	R	Coenzyme PQQ synthesis protein E	14.8439	15.0588	14.3808	234.55	214.829	54.1129	6.92256	0	6.60404
SF45436_b57300		Coenzyme PQQ synthesis protein D	3.2028	3.05576	1.63828	16.7488	25.0383	6.9561	1.87299	0	3.12691
SF45436_b57310	H	Pyrroloquinoline-quinone synthase (EC 1.3.3.11)	13.9284	13.0284	12.5728	145.188	120.337	38.6145	6.82769	0	5.57583
SF45436_b57320	P	Coenzyme PQQ synthesis protein B	20.2809	17.249	17.0726	79.0883	49.1274	31.4123	8.08188	0	12.7587
SF45436_b57330		Coenzyme PQQ synthesis protein A	230.493	222.76	227.477	413.893	195.362	433.424	57.3562	0	58.3326
SF45436_b57340	K	RuBisCO operon transcriptional regulator CbbR	46.002	32.6499	26.3429	170.421	159.661	44.4482	27.3119	0	245.192
SF45436_b57350	G	Fructose-12C6-bisphosphatase2C type I (EC 3.1.3.11)	1.10725	0.864344	1.62189	108.317	94.5482	31.6125	18.675	0	9.10483
SF45436_b57360	G	Phosphoribulokinase (EC 2.7.1.19)	0.485942	0.463633	0.559274	46.0013	66.671	14.4063	11.9887	0	2.51168
SF45436_b57370	G	Transketolase (EC 2.2.1.1)	0.86176	1.35421	1.16683	127.206	135.264	28.471	10.5386	0	4.08735
SF45436_b57380	G	Fructose-bisphosphate aldolase class II (EC 4.1.2.13)	1.66368	1.30719	1.12632	123.103	74.7081	32.1372	5.53702	0	3.7431
SF45436_b57390	G	Ribulose bisphosphate carboxylase large chain (EC 4.1.1.39)	2.74901	3.03694	2.91408	87.4409	69.3502	22.0596	10.9466	0	8.15135
SF45436_b57400	G	Ribulose bisphosphate carboxylase small chain (EC 4.1.1.39)	2.16805	2.58564	1.87142	51.5991	60.5397	15.1857	6.06199	0	7.14379
SF45436_b57410	MDT	probable RuBisCo-expression protein CbbX	7.11391	4.84808	9.48704	91.5545	98.1189	23.6909	6.8346	0	5.66134
SF45436_b57420	G	Ribulose-phosphate 3-epimerase (EC 5.1.3.1)	4.78443	3.45816	4.17154	78.471	73.4457	19.6488	3.24304	0	6.74432
SF45436_b57430	O	PPO candidate 1	7.76592	7.22868	5.01392	55.1088	61.6366	48.8722	154.771	0	42.5871
SF45436_b57440		hypothetical protein	2.64231	2.521	1.01368	269.446	213.796	51.6491	1.15891	0	2.73145
SF45436_b57450	X	Mobile element protein	3.60501	1.64158	3.96044	380.703	480.915	77.5136	17.0333	0	18.5061
SF45436_b57460	S	Glutathione-dependent formaldehyde-activating enzyme (EC 4.4.1.22)	68.7927	70.765	75.5461	75.7661	79.2561	26.5796	13.9069	0	15.8137
SF45436_b57470	V	ABC transporter2C permease protein	9.87529	8.27602	10.444	36.8282	64.3172	16.6946	12.4671	0	11.1741
SF45436_b57480	V	ABC transporter2C ATP-binding protein	9.56885	5.80972	9.01052	158.493	122.41	42.6985	4.76918	0	19.6335
SF45436_b57490	P	Methionine ABC transporter ATP-binding protein	11.4174	9.49266	12.2017	107.122	148.9	32.3072	6.00917	0	45.5241
SF45436_b57500	P	Taurine transport system permease protein TauC	9.48521	8.6619	12.944	86.3849	58.1563	33.1967	5.8837	0	36.0691
SF45436_b57510	P	ABC transporter substrate-binding protein	27.4017	22.3052	36.0421	134.921	145.17	86.8611	20.1736	0	19.5585
SF45436_b57520		hypothetical protein	18.4347	16.8067	20.7452	74.493	69.8962	70.467	9.70251	0	7.62265
SF45436_b57530		FIG01075351: hypothetical protein	25.8512	34.0499	36.5979	69.9859	58.3482	116.266	22.5762	0	13.3616
SF45436_b57540	R	hypothetical protein	0	0	0	0.942118	0.774623	1.14776	0	0	0.227621
SF45436_b57550	R	hypothetical protein	3.85337	4.46427	3.48454	55.6438	52.7712	22.4171	3.44052	0	2.34734
SF45436_b57560	E	hypothetical protein	5.51593	6.53593	6.86028	123.522	117.211	35.2443	4.09716	0	4.92029
SF45436_b57570		Bll6187 protein	7.66787	7.31585	8.10947	86.8965	32.0785	31.8671	2.99953	0	8.2479
SF45436_b57580		XoxI	28.1054	23.2272	24.374	39.8018	55.3551	53.1321	10.1567	0	7.0588
SF45436_b57590	R	FIG01023871: hypothetical protein	14.4025	14.1641	19.1261	114.95	130.955	33.2056	5.68522	0	6.41346
SF45436_b57600	P	Rhodanese-related sulfurtransferase	6.85043	10.4575	9.68631	76.6256	90.5448	17.3439	6.95346	0	12.9491
SF45436_b57610	ET	FIG00458549: hypothetical protein	5.06829	5.30737	6.82903	38.0814	46.3143	8.37661	5.69289	0	6.13378
SF45436_b57620	C	Cytochrome c oxidase polypeptide II (EC 1.9.3.1)	9.1339	11.4119	9.51111	24.1926	34.8102	6.51813	6.86762	0	7.53116
SF45436_b57630	G	Methanol dehydrogenase large subunit protein (EC 1.1.99.8)	30.717	28.6916	29.078	116.879	126.208	41.938	21.8284	0	25.6632
SF45436_b57640	C	Cytochrome c2	17.8707	21.4346	21.449	138.177	139.208	29.6088	8.3979	0	2.11126
SF45436_b57650	V	S-formylglutathione hydrolase (EC 3.1.2.12)	16.0652	16.2689	18.003	58.4867	49.0801	12.6712	2.59596	0	2.03948
SF45436_b57660	R	S-(hydroxymethyl)glutathione dehydrogenase (EC 1.1.1.284)	28.8697	29.9719	25.68	126.662	101.39	36.0906	3.47673	34.2064	3.38902
SF45436_b57670		FIG01075918: hypothetical protein	39.5608	30.0455	33.2987	194.108	214.644	100.541	24.6026	0.799941	34.1813
SF45436_b57680	R	SoxH protein2C homolog	3.08518	1.99401	1.60357	221.211	212.168	46.2994	5.63086	0	5.09253
SF45436_b57690	S	hypothetical protein	1.67766	0.861881	1.33673	114.849	98.5161	29.0933	3.39607	0	2.20117
SF45436_b57700		hypothetical protein	5.67275	3.98803	4.12346	88.1439	83.5017	28.4021	5.49991	0	4.0123
SF45436_b57710		FIG01075684: hypothetical protein	15.1212	12.0473	15.7883	62.3632	82.2608	22.5489	5.33304	0	5.15672
SF45436_b57720	T	Signal transduction histidine kinase	5.09361	7.73962	9.22764	94.7415	101.873	29.7464	5.21277	0	4.461
SF45436_b57730	S	GfdT	3.79408	4.99891	7.58963	106.29	112.976	28.4879	6.29972	0	4.52907
SF45436_b57740	TK	Transcriptional regulator2C LuxR family	13.4796	22.3602	34.7297	289.681	293.952	88.4272	14.9147	0.622563	20.5848
SF45436_b57750		FIG01074898: hypothetical protein	13.0265	15.2531	14.3108	86.1365	105.453	34.3363	17.335	0	6.1974
SF45436_b57760		hypothetical protein	1.10963	1.58803	0	106.823	86.8553	23.8589	0.730022	0	1.00368
SF45436_b57770	K	FIG01074444: hypothetical protein	15.9281	13.7802	16.9336	226.397	183.535	76.5171	26.1088	0	14.7212
SF45436_b57780	K	RNA polymerase sigma-54 factor RpoN	16.1555	11.514	16.8014	133.666	110.587	45.6566	19.2085	0	20.2218
SF45436_b57790	O	FIG01075032: hypothetical protein	30.6387	28.5139	28.851	177.633	130.031	108.694	113.415	0.30596	693.757
SF45436_b57800	R	Ferredoxin reductase	19.4377	15.8057	16.0156	176.019	173.865	75.5577	67.7182	0	48.0644
SF45436_b57810		Antitoxin 1	46.3563	43.3435	41.6144	96.1952	100.293	61.6164	40.8668	0	33.3045
SF45436_b57820	R	Toxin 12C PIN domain	53.3288	60.5501	58.877	169.839	193.974	60.6896	26.9883	0	23.8222
SF45436_b57830	K	Predicted transcriptional regulator of NADH dehydrogenase2C Rrf2 family	70.4615	61.1839	68.1104	287.928	328.997	132.572	55.4714	0	37.34
SF45436_b57840	R	putative exported protein	7.35031	6.28739	7.29269	36.8714	51.27	22.79	8.00399	0	9.03933
SF45436_b57850	P	4-carboxymuconolactone decarboxylase domain/alkylhydroperoxidase AhpD family core domain protein	9.03948	8.1822	6.93573	157.681	162.263	48.9307	10.6742	0.942036	13.178
SF45436_b57860	O	Peptide methionine sulfoxide reductase MsrB (EC 1.8.4.12)	2.02476	0.772721	1.39818	15.5937	19.232	3.69393	12.2551	0	5.44197
SF45436_b57870	O	Peptide methionine sulfoxide reductase MsrA (EC 1.8.4.11)	98.8129	89.503	94.7704	130.224	89.8379	159.735	241.383	27.1128	550.707
SF45436_b57880	R	Hydrolases of the alpha/beta superfamily	7.94171	9.91473	11.8628	112.964	112.943	36.442	49.3579	2.06028	38.9084
SF45436_b57890	Q	putative dioxygenase	10.9166	12.3091	9.70852	239.377	236.969	52.0532	52.2326	0	102.718
SF45436_b57900	R	FIG01075620: hypothetical protein	6.83582	6.27115	5.44666	115.866	133.189	29.1222	21.1025	0	21.607
SF45436_b57910	HR	CELL PROCESSES%3B Adaptation%3B adaptations2C atypical conditions	3.53916	2.76274	4.62869	104.794	123.091	28.9298	8.14942	0	10.3936
SF45436_b57920	TK	Transcriptional regulatory protein ompR	11.1707	10.9312	8.73581	86.7055	70.5347	47.2167	19.5978	7.56692	7.47632
SF45436_b57930	T	sensor histidine kinase	12.9126	7.37669	8.99014	69.9128	65.7553	30.3299	10.2781	0	3.74905
SF45436_b57940	R	conserved hypothetical protein	41.2134	45.822	43.7988	254.194	255.772	133.183	65.1614	0	11.1663
SF45436_b57950	HR	Epoxide hydrolase (EC 3.3.2.9)	8.8834	8.28295	10.5725	153.978	148.799	63.9324	14.8766	0.410285	8.76568
SF45436_b57960	K	Transcriptional regulator containing an amidase domain and an AraC-type DNA-binding HTH domain	10.737	10.3508	11.3275	222.758	238.436	64.7116	11.7731	2.27285	8.84469
SF45436_b57970	G	Multidrug resistance protein B	1.42552	2.0725	2.1094	106.011	134.805	20.6994	3.12616	0	4.42084
SF45436_b57980	R	Short-chain dehydrogenases of various substrate specificities	5.78416	6.0203	3.9337	100.961	95.7295	20.8995	5.88104	0	2.51402
SF45436_b57990		hypothetical protein	4.40385	7.00278	2.25263	312.992	364.073	77.1548	6.43839	0	5.56406
SF45436_b58000	CO	DipZ protein	1.32492	1.9536	2.01004	198.795	168.749	44.8901	6.89403	0.979073	9.40054
SF45436_b58010	R	ThiJ/PfpI family protein	13.4212	13.8722	9.65413	447.431	489.857	83.8045	6.62235	0	8.09318
SF45436_b58020	K	Transcriptional regulator2C LysR family	25.7151	21.2921	21.3819	112.448	85.4825	48.7151	30.2584	0	11.8275
SF45436_b58030	IQR	3-oxoacyl-[acyl-carrier protein] reductase (EC 1.1.1.100)	13.6519	12.7451	10.9816	83.2204	74.8802	36.5369	2.70412	0	13.0503
SF45436_b58040	Q	4-oxalocrotonate tautomerase (EC 5.3.2.-)	16.9464	18.7214	18.9905	40.0698	41.5747	33.7063	17.6037	0	11.9861
SF45436_b58050	GER	Integral membrane protein	3.16444	3.72364	2.67078	46.4853	71.0612	14.9827	2.08188	0	4.79775
SF45436_b58060		hypothetical protein	0.64056	1.83346	0.737224	75.3694	55.2095	20.0336	0	0	16.8853
SF45436_b58070	R	Adenylate cyclase (EC 4.6.1.1)	7.30057	5.17129	6.30171	130.625	100.397	39.4958	34.4216	1.12394	17.6093
SF45436_b58080	T	sensor histidine kinase/response regulator	4.91377	4.42281	3.0944	198.737	179.712	49.6556	18.4206	0	8.19435
SF45436_b58090	T	Sensory box histidine kinase/response regulator	1.78749	0.935233	2.65449	114.596	121.404	26.5994	14.1876	27.888	7.71899
SF45436_b58100	E	NAD-specific glutamate dehydrogenase (EC 1.4.1.2)%3B NADP-specific glutamate dehydrogenase (EC 1.4.1.4)	2.13324	1.60357	2.52956	129.857	152.935	33.7799	43.9748	73.0397	97.8978
SF45436_b58110		hypothetical protein	1.13648	1.62645	1.30798	81.4476	120.941	15.5503	2.24305	0	1.76223
SF45436_b58120		FIG00794847: hypothetical protein	48.2257	55.3794	53.1768	484.341	478.996	244.604	175.926	269.947	79.5553
SF45436_b58130	S	FIG00984580: hypothetical protein	0	0	1.02652	62.9668	63.5387	9.87943	1.76037	1.81252	11.2946
SF45436_b58140	S	FIG00984580: hypothetical protein	8.3044	6.24248	10.4265	96.3652	107.562	24.2669	56.2899	7.15947	47.4752
SF45436_b58150		hypothetical protein	6.48988	11.4993	12.8044	517.669	634.375	111.151	58.5555	7.53628	202.223
SF45436_b58160	K	hypothetical protein predicted by Glimmer/Critica	2.53293	1.97726	4.24025	130.049	137.711	21.6048	9.69546	0	5.11775
SF45436_b58170		miscellaneous%3B hypothetical/partial homology	14.6465	11.3303	9.56735	130.414	133.688	36.6251	10.4172	16.0887	7.57031
SF45436_b58180		Miscellaneous%3B Unknown	253.905	248.043	269.15	217.662	231.318	269.921	226.587	0	306.582
SF45436_b58190		MISCELLANEOUS%3B Unknown	12.0721	11.5179	12.4761	195.539	214.511	55.8629	125.778	9.01192	120.209
SF45436_b58200	MO	UDP-N-acetylglucosamine 42C6-dehydratase (EC 4.2.1.-)	40.3705	33.7917	45.0108	164.633	153.774	56.1396	160.096	29.2456	44.7272
SF45436_b58210		hypothetical protein	9.98205	10.084	6.42	195.332	197.787	52.7968	33.6084	0	23.3691
SF45436_b58220	M	Lipid carrier : UDP-N-acetylgalactosaminyltransferase (EC 2.4.1.-) / Alpha-12C3-N-acetylgalactosamine transferase PglA (EC 2.4.1.-)%3B Putative glycosyltransferase	16.4211	13.8631	16.6084	133.919	150.548	27.2349	94.6771	0.40449	752.203
SF45436_b58230	M	STRUCTURAL ELEMENTS%3B Cell Exterior%3B surface polysaccharides/antigens	11.7763	10.9548	10.391	85.0268	58.6901	23.5306	12.3961	3.19085	138.627
SF45436_b58240	Q	Alkaline phosphatase (EC 3.1.3.1)	361.479	350.688	335.352	192.891	232.227	250.377	553.768	69.3804	667.985
SF45436_b58250	M	UDP-glucose 4-epimerase (EC 5.1.3.2)	7.79248	9.11016	8.33684	130.546	138.226	26.0301	19.2069	0	6.41025
SF45436_b58260	EF	Carbamoyl-phosphate synthase large chain (EC 6.3.5.5)	6.17337	5.68685	5.38998	104.515	90.24	23.4406	23.1082	25.0906	9.24236
SF45436_b58270	ER	FIG01074725: hypothetical protein	4.99222	3.40216	3.6115	80.5568	97.3453	16.1708	30.9668	68.4063	39.2208
SF45436_b58280	E	Asparagine synthetase [glutamine-hydrolyzing] (EC 6.3.5.4)	6.47096	5.08774	5.79248	110.234	92.3224	23.2675	32.481	36.5279	20.2226
SF45436_b58290	P	3'(2')2C5'-bisphosphate nucleotidase (EC 3.1.3.7)	12.1802	12.1208	11.908	138.131	134.767	37.3768	51.354	68.667	27.6191
SF45436_b58300	P	Sulfate adenylyltransferase subunit 1 (EC 2.7.7.4) / Adenylylsulfate kinase (EC 2.7.1.25)	17.9488	14.6329	13.0468	77.3904	67.9322	46.4896	35.6082	51.494	11.8047
SF45436_b58310	EH	Sulfate adenylyltransferase subunit 2 (EC 2.7.7.4)	11.3913	7.95516	9.32589	94.9655	76.8426	32.9024	100.439	189.965	23.9761
SF45436_b58320	KG	NagC-like transcriptional regulator of glucosamine ABC transporter and kinase cluster	26.1223	17.7085	13.9443	206.255	158.854	70.0972	23.6305	4.88939	11.6808
SF45436_b58330	G	Glucosamine ABC transport system2C periplasmic sugar-binding protein	58.4336	26.3698	24.5444	65.8798	69.9224	38.5735	27.0506	20.4556	19.841
SF45436_b58340	G	Glycerol-3-phosphate ABC transporter2C permease protein UgpA (TC 3.A.1.1.3)	9.46677	3.88726	4.96498	159.711	137.219	37.3216	3.1535	0.974078	3.84013
SF45436_b58350	G	Glycerol-3-phosphate ABC transporter2C permease protein UgpE (TC 3.A.1.1.3)	2.7485	1.07277	1.29406	117.865	124.599	31.9093	0.986307	0	0.322866
SF45436_b58360	M	Glucosamine-6-phosphate deaminase [isomerizing]2C alternative (EC 3.5.99.6)	6.59289	4.12796	6.87645	149.857	148.945	36.7819	1.76209	0	2.5025
SF45436_b58370	G	predicted glucosamine kinase (EC 2.7.1.8)	11.0661	5.92543	7.27773	130.689	141.418	31.6369	1.04005	1.83576	2.68476
SF45436_b58380	G	Maltose/maltodextrin transport ATP-binding protein MalK (EC 3.6.3.19)	10.5108	6.31411	4.92841	130.335	59.9156	32.3401	1.28056	1.18665	1.25757
SF45436_b58390		hypothetical protein	8.70873	12.8411	17.7679	128.721	139.258	37.1409	72.9202	1.60887	20.4603
SF45436_b58400	C	Hypothetical protein	28.6909	29.1853	26.7078	170.145	199.268	45.9103	74.1148	0	33.3662
SF45436_b58410	J	Aspartyl-tRNA(Asn) amidotransferase subunit A (EC 6.3.5.6) @ Glutamyl-tRNA(Gln) amidotransferase subunit A (EC 6.3.5.7)	33.778	37.9103	35.1132	95.8823	101.963	69.3861	47.599	0.295236	54.4037
SF45436_b58420	K	TetR family transcriptional regulator	80.5275	85.9542	91.5212	182.681	191.221	81.764	100.88	0	325.953
SF45436_b58430	K	Transcriptional regulator2C IclR family	68.2596	77.8476	78.8421	80.3417	88.4361	66.7931	20.2809	8.94934	10.7488
SF45436_b58440	V	Bona fide RidA/YjgF/TdcF/RutC subgroup	11.5601	7.87813	12.3543	40.6288	51.8029	17.575	15.5729	5.59334	20.3436
SF45436_b58450	E	Amino acid ABC transporter2C ATP-binding protein	2.0643	2.36344	2.05904	138.962	68.0216	26.5419	2.53512	1.678	1.3515
SF45436_b58460	E	Amino acid ABC transporter2C permease protein	0.48042	1.83346	1.84306	118.193	64.5049	30.4677	1.47498	0.650861	1.90374
SF45436_b58470	E	Glutamine transport system permease protein glnP	1.43474	1.97726	0.733889	28.6472	32.8075	8.30955	1.4683	0.647916	2.3895
SF45436_b58480	ET	Glutamine ABC transporter2C periplasmic glutamine-binding protein (TC 3.A.1.3.2)	4.01205	7.29685	5.77186	86.6346	73.217	39.375	9.23829	18.3445	8.68361
SF45436_b58490	E	low-specificity D-threonine aldolase	16.7671	17.2352	20.1014	180.203	165.721	54.364	30.4665	8.51835	17.6422
SF45436_b58500	P	Sulfate and thiosulfate binding protein CysP	505.857	480.69	533.444	192.998	182.865	209.117	215.705	185.401	129.31
SF45436_b58510	P	Sulfate transport system permease protein CysT	112.098	106.599	109.308	106.993	75.6205	53.2945	58.1887	58.0768	11.7153
SF45436_b58520	P	Sulfate transport system permease protein CysW	86.8704	86.3357	86.788	52.9135	46.0529	16.5088	34.291	49.5278	22.2632
SF45436_b58530	P	Sulfate and thiosulfate import ATP-binding protein CysA (EC 3.6.3.25)	167.679	143.084	131.395	215.719	215.219	136.242	123.408	77.3997	90.1132
SF45436_b58540	C	D-2-hydroxyglutarate dehydrogenase	46.8494	38.4051	44.7746	150.578	118.402	58.9996	34.4221	9.44441	31.8088
SF45436_b58550	S	FIG01074507: hypothetical protein	63.3024	59.4974	60.2789	155.575	188.892	70.4612	36.4406	7.65719	114.029
SF45436_b58560	K	FIG01075229: hypothetical protein	196.61	187.313	179.193	139.19	124.439	529.079	95.3297	277.141	373.445
SF45436_b58570	I	Methylglutaconyl-CoA hydratase (EC 4.2.1.18)	52.9806	53.6274	47.2021	164.547	167.224	164.191	18.578	104.933	6.88075
SF45436_b58580	E	Hydroxymethylglutaryl-CoA lyase (EC 4.1.3.4)	47.6223	48.9132	48.2374	154.117	95.3053	159.261	13.9069	56.2882	9.79554
SF45436_b58590	I	Methylcrotonyl-CoA carboxylase biotin-containing subunit (EC 6.4.1.4)	61.9594	66.9225	71.6765	241.569	245.356	213.694	21.3953	112.305	15.2434
SF45436_b58600	V	conserved hypothetical membrane-anchored protein	12.6611	21.0083	18.373	165.459	181.068	93.6139	4.70807	165.563	3.41431
SF45436_b58610	I	Methylcrotonyl-CoA carboxylase carboxyl transferase subunit (EC 6.4.1.4)	61.7853	69.9233	74.0594	295.009	349.274	252.678	35.1997	285.845	45.7959
SF45436_b58620		hypothetical protein	1.40923	2.68907	0.810947	434.128	464.774	89.9842	0.927128	0	2.18516
SF45436_b58630	I	Isovaleryl-CoA dehydrogenase (EC 1.3.8.4)	179.332	195.356	208.275	484.268	472.121	1083.51	291.52	969.85	240.996
SF45436_b58640		hypothetical protein	14.4537	13.7901	14.5555	54.1114	101.694	15.3034	26.1498	0	183.964
SF45436_b58650		hypothetical protein	126.282	90.7997	101.105	322.033	187.519	268.903	184.824	0	399.194
SF45436_b58660	G	Ribulose-5-phosphate 4-epimerase and related epimerases and aldolases	8.39542	7.58089	7.93693	206.544	150.31	53.5294	6.70689	9.13975	3.177
SF45436_b58670	G	Rhamnulokinase (EC 2.7.1.5)	5.77434	8.92637	7.23459	158.557	122.525	35.7186	2.59673	0	1.58673
SF45436_b58680	G	D-tagatose 3-epimerase (EC 5.3.1.-)	10.6867	11.3165	9.73136	133.153	101.837	33.6675	5.87181	3.81838	1.57817
SF45436_b58690	G	Ribose/xylose/arabinose/galactoside ABC-type transport systems2C permease component 1	1.44025	3.17107	3.31519	89.59	83.4059	21.5114	2.76972	0.900562	1.37431
SF45436_b58700	G	Ribose ABC transport system2C permease protein RbsC (TC 3.A.1.2.1)	2.95348	4.73002	3.52058	94.3246	87.0175	22.9551	1.52671	0.857422	1.14492
SF45436_b58710	G	Ribose ABC transport system2C ATP-binding protein RbsA (TC 3.A.1.2.1)	5.09277	5.05864	6.34305	87.9061	62.0925	22.546	2.57026	2.83543	3.82223
SF45436_b58720	G	Putative ABC transporter2C periplasmic sugar binding protein precursor	26.5029	28.4343	28.0524	265.273	270.533	101.668	7.56268	18.6016	32.6233
SF45436_b58730	K	Ribitol operon repressor	13.1502	8.8949	10.278	75.3694	73.19	28.3902	5.29419	8.37598	4.26076
SF45436_b58740	K	Transcriptional regulator2C AsnC family	21.1817	21.859	17.1642	38.3783	22.4308	21.406	22.7516	14.9339	23.4603
SF45436_b58750	E	Putative threonine efflux protein	14.6654	12.223	14.9385	201.225	205.479	46.13	12.4209	13.7023	22.3047
SF45436_b58760	K	Transcriptional regulator2C Cro/CI family	327.343	323.668	282.757	216.625	202.325	835.506	800.339	581.292	1262.38
SF45436_b58770	S	FIG01075015: hypothetical protein	36.8256	31.6768	31.5368	106.075	81.0963	26.2614	40.6334	9.42811	162.538
SF45436_b58780	K	Phenylacetic acid degradation operon negative regulatory protein PaaX	75.2064	73.5646	97.614	237.528	213.869	60.2862	18.2616	4.82119	53.4027
SF45436_b58790	K	putative transcriptional regulator2C AsnC family	47.5728	41.3209	27.8924	232.349	224.986	67.842	31.0027	12.7685	166.207
SF45436_b58800	C	Branched-chain alpha-keto acid dehydrogenase2C E1 component2C alpha subunit (EC 1.2.4.4) / Branched-chain alpha-keto acid dehydrogenase2C E1 component2C beta subunit (EC 1.2.4.4)	450.069	496.343	331.107	534.546	553.168	267.909	12.9102	187.82	266.655
SF45436_b58810	C	Dihydrolipoamide acyltransferase component of branched-chain alpha-keto acid dehydrogenase complex (EC 2.3.1.168)	313.562	344.312	219.903	439.563	471.031	55.6285	6.88015	21.252	67.965
SF45436_b58820	TK	Response regulator NasT	134.127	121.145	102.295	84.1689	67.632	38.6858	34.8261	37.0693	336.925
SF45436_b58830	P	Nitrate ABC transporter2C nitrate-binding protein	51.2669	50.1496	39.4288	147.967	126.646	53.2981	18.0097	10.8626	168.199
SF45436_b58840	P	Nitrate ABC transporter2C ATP-binding protein	17.0973	14.8294	7.7517	43.2266	65.6151	8.77697	10.2257	6.31718	22.7621
SF45436_b58850	C	Nitrite reductase [NAD(P)H] large subunit (EC 1.7.1.4)	9.65521	8.35216	9.87755	68.0252	57.29	17.1674	9.42938	10.6389	26.882
SF45436_b58860	PQ	Nitrite reductase [NAD(P)H] small subunit (EC 1.7.1.4)	7.17087	6.84166	5.02357	36.0172	29.0655	16.2514	3.28187	13.9388	12.7306
SF45436_b58870	C	Assimilatory nitrate reductase large subunit (EC:1.7.99.4)	6.12363	5.23549	4.80527	122.241	82.1834	28.6551	6.2262	2.74743	7.39896
SF45436_b58880	H	Siroheme synthase / Precorrin-2 oxidase (EC 1.3.1.76) / Sirohydrochlorin ferrochelatase (EC 4.99.1.4) / Uroporphyrinogen-III methyltransferase (EC 2.1.1.107)	5.51045	4.48178	4.78251	179.147	178.282	42.6142	8.20152	4.03868	8.96475
SF45436_b58890	FR	MutT-like protein	34.1632	22.2052	14.0073	254.886	237.363	88.4816	288.815	31.2413	108.706
SF45436_b58900	V	Pyridoxamine 5'-phosphate oxidase-related2C FMN-binding	101.778	48.5526	28.8867	309.852	291.623	157.535	828.659	1052.86	41.7751
SF45436_b58910		Miscellaneous%3B Unknown	225.951	202.973	173.496	529.035	552.961	692.186	1638.97	13081.2	489.56
SF45436_b58920	O	Putative stomatin/prohibitin-family membrane protease subunit aq_911	3.00417	4.29938	3.92901	154.829	133.547	45.0206	9.34315	18.8699	7.62265
SF45436_b58930	O	Putative membrane-bound ClpP-class protease associated with aq_911	4.86741	4.86509	4.89058	242.967	252.228	54.3674	21.2467	24.4929	67.3278
SF45436_b58940	K	FIG00987069: hypothetical protein	32.4964	28.6968	26.7491	150.964	113.58	50.981	33.3489	7.26633	27.6135
SF45436_b58950	G	probable sucrose ABC transporter2C substrate-binding protein	23.8686	25.3465	21.0733	76.7684	62.2574	54.5384	7.63644	11.9601	9.0837
SF45436_b58960	G	Multiple sugar ABC transporter2C membrane-spanning permease protein MsmF	5.8344	5.2454	5.2944	57.1271	65.9169	22.2241	1.91921	3.64814	1.33383
SF45436_b58970	G	putative transmembrane transporter permease component	4.25607	3.2711	5.0344	34.1439	32.8565	16.7927	2.95561	2.40251	0.794381
SF45436_b58980	G	Sucrose-6-phosphate hydrolase (EC 3.2.1.B3)	7.11981	7.90558	7.20528	94.54	72.55	27.6741	4.36106	4.49026	4.63172
SF45436_b58990	G	Maltose/maltodextrin transport ATP-binding protein MalK (EC 3.6.3.19)	13.9308	15.0249	14.1741	181.837	158.209	61.9592	6.37567	4.51313	4.59155
SF45436_b59000	PH	ABC-type hemin transport system2C ATPase component	223.174	192.814	209.92	161.421	133.943	208.404	11.8629	15.2209	6.23717
SF45436_b59010	P	Iron(III) dicitrate transport system permease protein FecD (TC 3.A.1.14.1)	132.239	124.567	145.721	116.538	88.1811	198.945	2.0776	13.6371	1.42821
SF45436_b59020	P	Periplasmic binding protein	260.28	260.393	260.188	106.989	129.172	225.433	3.914	13.2233	5.81364
SF45436_b59030	P	Putative periplasmic substrate-binding transport protein	843.675	942.241	958.226	123.024	153.121	219.592	7.35816	45.8358	15.7046
SF45436_b59040	H	3-demethylubiquinone-9 3-methyltransferase (EC 2.1.1.64)	69.9396	68.0982	83.3473	137.34	137.94	63.7643	4.97902	21.7436	35.4077
SF45436_b59050		hypothetical protein	6.16539	2.521	7.09579	305.246	277.315	47.058	4.63564	35.7974	50.0766
SF45436_b59060		MISCELLANEOUS%3B Hypothetical/Partial homology	1119.53	1233.09	1090.1	111.315	142.531	697.483	10819.9	148.697	41526.6
SF45436_b59070		hypothetical protein	0.749591	1.43036	0	60.937	64.6068	10.745	8.87676	0	35.257
SF45436_b59080		hypothetical protein	2.55064	1.21677	2.56861	35.809	34.49	9.55599	69.0102	117.921	50.4267
SF45436_b59090		hypothetical protein	7.15211	4.04371	4.87788	278.81	354.579	77.3226	237.359	0	389.522
SF45436_b59100	T	Small Molecule Metabolism%3B Central intermediary metabolism%3B salvage of nucleosides and nucleotides	98.9357	92.3216	86.6491	240.046	201.19	163.516	1974.28	2853.98	1584.74
SF45436_b59110		Cell division protein FtsW	116.335	101.54	97.5671	402.755	628.735	270.201	2511.46	5063.83	2383.38
SF45436_b59120		hypothetical protein	1.48028	1.69479	1.70367	153.906	115.087	28.1635	6.2328	1.20327	32.7468
SF45436_b59130	G	Glycogen debranching enzyme (EC 3.2.1.-)	8.03686	7.6679	6.45732	114.298	103.135	32.6049	101.425	371.019	862.49
SF45436_b59140	G	Malto-oligosyltrehalose trehalohydrolase (EC 3.2.1.141)	5.17581	3.59141	4.19689	128.468	98.0758	32.3441	44.2669	1.67333	178.449
SF45436_b59150	L	Uracil-DNA glycosylase2C putative family 6	3.40394	1.46145	2.35057	173.313	146.991	42.8052	23.962	6.22563	32.7246
SF45436_b59160	O	Glutathione S-transferase	11.4025	11.5764	12.1137	82.2496	103.112	30.2894	105.6	53.4732	114.472
SF45436_b59170		FIG00984951: hypothetical protein	8.80769	8.40334	10.9478	67.8325	90.4759	20.6596	127.944	104.528	155.328
SF45436_b59180		hypothetical protein	4.40385	6.53593	10.7	123.522	210.87	26.781	83.6991	419.625	162.622
SF45436_b59190		MISCELLANEOUS%3B Hypothetical/Partial homology	16.1055	13.7655	11.1988	292.864	319.292	76.0799	121.851	84.5499	1140.79
SF45436_b59200		hypothetical protein	5.28462	8.40334	14.8674	95.4679	116.71	26.781	41.7208	0	158.728
SF45436_b59210		12C4-alpha-glucan branching enzyme (EC 2.4.1.18)	16.4143	21.3903	18.8914	59.9529	93.6589	29.2156	65.8472	16.2715	273.559
SF45436_b59220	S	Mlr6856 protein	24.7523	17.4758	25.0691	195.749	174.444	61.0704	32.6775	34.5398	73.393
SF45436_b59230	L	DNA-3-methyladenine glycosylase II (EC 3.2.2.21)	19.8293	18.1843	15.9531	179.157	139.178	95.5837	15.4521	1.56491	14.5279
SF45436_b59240	L	ATP-dependent DNA ligase (EC 6.5.1.1) LigC	2.80685	3.50909	3.5646	213.271	168.715	50.8292	61.5114	30.6834	36.1692
SF45436_b59250	P	Catalase (EC 1.11.1.6)	1.84637	2.47577	3.15879	97.6813	92.7792	25.8814	41.9572	25.7579	113.024
SF45436_b59260	R	Phospholipid-binding protein	24.7073	18.1163	24.4864	81.2423	113.477	131.768	175.793	38.1219	54.7472
SF45436_b59270	G	Glycogen synthase2C ADP-glucose transglucosylase (EC 2.4.1.21)	14.165	11.5741	12.2896	123.077	146.555	47.1409	52.378	132.561	398.097
SF45436_b59280	GER	FIG028883: Permeases of the drug/metabolite transporter (DMT) superfamily	79.7271	86.449	88.5346	153.505	118.823	56.019	65.0691	15.3261	32.3542
SF45436_b59290	Q	2-hydroxyhepta-22C4-diene-12C7-dioate isomerase (EC 5.3.3.-) / 5-carboxymethyl-2-oxo-hex-3- ene-12C7-dioate decarboxylase (EC 4.1.1.68)	304.369	351.14	351.748	181.694	153.375	289.563	185.591	91.0275	85.3253
SF45436_b59300		MISCELLANEOUS%3B Hypothetical/Partial homology	14.7478	16.4158	16.0303	85.8861	108.087	26.692	38.81	0	17.7862
SF45436_b59310		hypothetical protein	14.882	14.7783	14.3314	174.779	244.14	36.4116	32.3696	0	17.2678
SF45436_b59320	UW	Von Willebrand factor type A domain protein2C associated with Flp pilus assembly	7.99217	8.55896	11.357	134.688	129.247	30.6069	7.40415	7.95497	12.5613
SF45436_b59330	OT	Type IV prepilin peptidase TadV/CpaA	1.81602	1.21285	0.836028	47.0088	53.3451	11.1226	4.77901	0	8.9171
SF45436_b59340	UW	Flp pilus assembly protein RcpC/CpaB	1.0676	1.40056	1.68947	114.767	63.8477	32.8676	6.84811	0.542384	18.0027
SF45436_b59350	UW	Type II/IV secretion system ATPase TadZ/CpaE2C associated with Flp pilus assembly	2.59405	2.8203	3.47152	114.087	96.7748	28.7725	17.7805	0.245187	69.5023
SF45436_b59360	UW	Similar to TadZ/CpaE2C associated with Flp pilus assembly	0.496208	0	1.99881	64.2232	44.9499	13.9024	6.20262	0	19.2356
SF45436_b59370	UW	Similar to secretin RcpA/CpaC2C associated with Flp pilus assembly	260.708	294.372	302.016	274.984	287.69	146.078	341.633	41.6551	817.117
SF45436_b59380	UW	Flp pilus assembly protein2C pilin Flp	67.4759	70.645	81.0947	300.2	426.436	123.724	90.3557	82.5159	401.538
SF45436_b59390	UW	Type II/IV secretion system ATP hydrolase TadA/VirB11/CpaF2C TadA subfamily	5.26607	3.04289	6.74366	80.4469	77.234	21.5537	11.7111	3.31597	52.0988
SF45436_b59400	UW	Flp pilus assembly protein TadB	1.6877	1.40894	1.33539	77.4003	52.1363	18.4191	5.69046	0	22.5713
SF45436_b59410	W	Type II/IV secretion system protein TadC2C associated with Flp pilus assembly	7.19886	4.99517	8.28522	126.938	132.573	27.4325	21.6713	0.886622	39.7455
SF45436_b59420	NT	Chemotaxis response regulator protein-glutamate methylesterase CheB (EC 3.1.1.61)	10.3263	6.95449	7.5735	139.26	147.802	30.4749	24.6435	0	8.11062
SF45436_b59430	NT	Signal transduction histidine kinase CheA (EC 2.7.3.-)	10.2921	10.6694	10.3077	205.36	205.928	53.519	55.6668	0	19.2327
SF45436_b59440	NT	FIG01074132: hypothetical protein	5.53817	4.96561	4.99162	110.627	83.8001	34.0849	53.8191	0.271192	25.2107
SF45436_b59450	NT	Chemotaxis signal transduction protein	2.80444	2.34123	3.63111	54.371	58.2701	10.7352	29.9818	0	18.9344
SF45436_b59460		Chemotaxis protein methyltransferase CheR (EC 2.1.1.80)	4.46256	5.60223	8.10947	103.507	71.0587	15.9156	35.5399	0	15.6603
SF45436_b59470	NT	Chemotaxis protein methyltransferase CheR (EC 2.1.1.80)	6.65598	4.59857	6.33965	108.512	108.8	31.554	61.3052	0.466415	36.1821
SF45436_b59480	TK	two component transcriptional regulator2C LuxR family	11.0288	7.89183	14.456	191.045	201.806	151.704	292.247	0.622563	282.408
SF45436_b59490	T	hypothetical protein	0	0.814869	0.982966	67.6041	71.7348	11.408	1.12379	0	1.87615
SF45436_b59500		diguanylate cyclase/phosphodiesterase (GGDEF & EAL domains) with PAS/PAC sensor(s)	3.52308	3.92156	4.05473	66.5763	69.1996	9.18206	13.1343	0	8.19435
SF45436_b59510	T	FIG01074442: hypothetical protein	5.16056	4.63959	6.73885	145.643	182.069	33.2365	24.9411	0	20.5692
SF45436_b59520		hypothetical protein	9.99792	10.9016	13.1505	41.7587	40.1966	28.5388	34.4541	0	16.9793
SF45436_b59530	T	Adenylate cyclase (EC 4.6.1.1) / Guanylate cyclase (EC 4.6.1.2)	59.8665	55.8031	60.3749	139.498	182.728	361.558	91.6928	85.4235	106.409
SF45436_b59540	L	Methylated-DNA--protein-cysteine methyltransferase (EC 2.1.1.63)	88.6391	80.8151	84.5455	200.05	271.283	368.259	126.494	111.962	373.879
SF45436_b59550		Histone acetyltransferase HPA2 and related acetyltransferases	11.0319	13.5812	15.9732	227.885	164.627	112.998	16.0765	0	72.6547
SF45436_b59560	E	D-amino acid dehydrogenase small subunit (EC 1.4.99.1)	3.18111	3.11094	2.1967	251.118	273.479	85.9134	8.89457	0	9.33091
SF45436_b59570	E	Acetylornithine deacetylase (EC 3.5.1.16)	1.40548	0.625781	1.83326	140.716	115.04	35.2874	1.84933	0	2.56679
SF45436_b59580		hypothetical protein	10.0659	6.17388	6.61998	502.975	416.083	101.19	12.2986	0	10.7771
SF45436_b59590	HR	D-3-phosphoglycerate dehydrogenase (EC 1.1.1.95)	2.05894	1.41875	1.71141	151.718	156.937	40.6932	5.56879	0	5.73486
SF45436_b59600	R	Nucleoside-diphosphate-sugar epimerases	8.58565	8.47396	10.5628	22.8008	31.766	26.2344	37.3968	0	13.0069
SF45436_b59610		Histone acetyltransferase HPA2 and related acetyltransferases	3.40943	3.68663	3.13915	120.105	73.964	29.0271	11.6639	0	7.63631
SF45436_b59620	EQ	N-methylhydantoinase A (EC 3.5.2.14)	2.06632	1.72503	1.96197	133.278	125.484	30.9659	6.52524	0	5.01967
SF45436_b59630	EQ	N-methylhydantoinase B (EC 3.5.2.14)	2.14822	1.63968	2.10154	156.483	178.163	39.5416	5.22923	0	3.63638
SF45436_b59640	K	Transcriptional regulator2C LysR family	15.065	17.0896	19.1132	135.513	122.27	41.8912	16.5447	0	19.6811
SF45436_b59650	C	Aldehyde dehydrogenase (EC 1.2.1.3)	1.2273	0.619919	1.82795	146.414	90.7959	57.576	3.51473	0	4.70167
SF45436_b59660	CE	Tartrate dehydrogenase (EC 1.1.1.93) @ Tartrate decarboxylase (EC 4.1.1.73) @ D-malic enzyme (EC 1.1.1.83)	1.82228	1.83521	0.815608	106.124	74.7912	22.9551	5.06191	0	6.64548
SF45436_b59670	C	Aldehyde dehydrogenase (EC 1.2.1.3)	2.5372	2.55904	4.42183	144.07	127.892	35.4246	7.91684	3.53554	11.2405
SF45436_b59680	R	Flavohemoprotein (Hemoglobin-like protein) (Flavohemoglobin) (Nitric oxide dioxygenase) (EC 1.14.12.17)	3.8776	3.06537	4.46276	196.482	155.899	49.664	14.4317	1.35084	71.9224
SF45436_b59690	O	Glutathione S-transferase2C unnamed subgroup (EC 2.5.1.18)	3.6267	4.44883	4.57151	170.32	151.583	37.5834	2.49961	1.40382	6.15915
SF45436_b59700	K	Transcriptional regulator2C LysR family	19.1121	15.159	14.5758	123.892	116.447	43.8098	21.6633	0	64.2099
SF45436_b59710	E	FAD dependent oxidoreductase	4.21777	4.49756	5.1398	138.708	115.648	36.642	9.46716	8.73926	8.50639
SF45436_b59720	H	Haloacid dehalogenase2C type II	4.73957	4.82344	4.90932	114.913	143.67	42.8222	11.6411	44.3052	16.7398
SF45436_b59730	R	Acetyltransferase (EC 2.3.1.-)	2.69124	1.86741	3.51973	231.342	246.373	59.4602	7.08223	0.497185	8.47255
SF45436_b59740	H	Adenosylmethionine-8-amino-7-oxononanoate aminotransferase (EC 2.6.1.62)	4.07692	3.37601	3.36419	220.019	180.091	56.3353	7.4899	0	4.77109
SF45436_b59750	H	2-haloalkanoic acid dehalogenase	14.8883	15.1893	9.50063	137.809	120.828	84.3289	17.0685	0	8.68578
SF45436_b59760	E	Oligopeptide ABC transporter2C periplasmic oligopeptide-binding protein OppA (TC 3.A.1.5.1)	10.4315	12.0808	13.5913	97.4048	88.0502	34.6251	155.989	0	30.2477
SF45436_b59770	EP	Peptide ABC transporter2C permease protein	4.77894	2.01468	3.19774	80.1246	40.4661	23.1724	44.1629	1.3551	17.4054
SF45436_b59780	EP	Dipeptide transport system permease protein dppC	2.80383	3.72189	5.05088	72.2399	54.8937	21.7637	20.8524	4.45919	6.30092
SF45436_b59790	O	ATPase components of various ABC-type transport systems2C contain duplicated ATPase	3.8792	2.48763	4.02546	158.766	128.19	34.1427	12.7187	2.06772	6.93545
SF45436_b59800		Mlr1851 protein	41.6104	34.7944	38.6844	87.9989	101.999	58.3185	46.2311	0.386998	43.4079
SF45436_b59810	OT	Type IV prepilin peptidase TadV/CpaA	42.7224	35.7383	33.7895	101.792	127.501	89.7098	31.7035	16.4586	42.1752
SF45436_b59820	UW	Flp pilus assembly protein RcpC/CpaB	34.243	17.9062	26.5263	133.599	133.399	40.1894	24.9834	4.01466	65.0669
SF45436_b59830	UW	Type II/IV secretion system secretin RcpA/CpaC2C associated with Flp pilus assembly	326.788	297.515	332.864	246.732	272.443	552.124	227.771	155.29	91.5612
SF45436_b59840		hypothetical protein	221.646	187.974	205.099	130.25	140.786	273.233	158.422	4.17057	27.9333
SF45436_b59850	UW	FIG00986286: hypothetical protein	28.0954	23.7056	30.3555	105.217	94.0193	78.0392	38.0575	13.9823	24.3015
SF45436_b59860	UW	hypothetical protein	8.53416	8.7687	12.8442	80.5189	121.63	35.9298	16.6998	0	6.56
SF45436_b59870	UW	hypothetical protein	12.2398	12.4669	17.323	29.0155	50.9142	23.494	15.2345	0	2.82121
SF45436_b59880	UW	FIG00984805: hypothetical protein	19.0487	13.9394	21.0718	117.703	132.56	93.7486	30.4176	1.12748	8.07725
SF45436_b59890	M	ErfK/YbiS/YcfS/YnhG	13.6569	14.3518	12.3009	134.225	136.473	50.5529	33.0745	10.4577	12.4808
SF45436_b59900	UW	Type II/IV secretion system ATP hydrolase TadA/VirB11/CpaF2C TadA subfamily	31.9552	31.8077	29.4052	131.741	165.552	124.166	29.7869	31.0638	8.31474
SF45436_b59910	UW	Flp pilus assembly protein TadB	18.5017	16.8067	14.4083	41.7139	64.698	33.6387	20.1169	0	3.66484
SF45436_b59920	W	Type II/IV secretion system protein TadC2C associated with Flp pilus assembly	26.8158	24.8353	25.4389	84.2505	107.954	66.6723	27.9024	0.456017	5.97323
SF45436_b59930	O	Predicted ATPase with chaperone activity2C associated with Flp pilus assembly	48.0643	46.3256	47.9795	123.109	154.709	101.301	118.096	20.598	69.7544
SF45436_b59940		hypothetical protein	185.762	151.53	180.62	417.958	475.875	359.426	595.94	95.7148	437.811
SF45436_b59950	UW	FOG: TPR repeat	806.588	781.041	779.718	337.524	486.521	767.928	814.548	525.621	781.884
SF45436_b59960	I	Beta-carotene ketolase (EC 1.14.-.-)	107.249	70.5695	90.7275	113.262	100.829	22.4478	29.453	0	926.177
SF45436_b59970		Miscellaneous%3B Unknown	345.65	277.906	300.114	226.702	170.783	64.7082	199.661	0	5043.36
SF45436_b59980	K	Cold shock protein CspA	3985.64	3132.37	3500.91	230.542	285.79	203.626	4160.08	3.36916	166393
SF45436_b59990		hypothetical protein	47.1471	48.4428	60.821	131.896	186.821	41.1842	253.597	0	7278.24
SF45436_b60000		hypothetical protein	82.6945	69.0941	99.6789	75.3694	105.865	28.6939	372.783	0	7574.46
SF45436_b60010		hypothetical protein	533.709	450.562	478.804	521.171	647.387	415.146	6308.42	3.04658	41499.8
SF45436_b60020	K	Leucine-responsive regulatory protein2C regulator for leucine (or lrp) regulon and high-affinity branched-chain amino acid transport system	50.2081	48.3902	44.6608	154.744	189.203	88.272	32.6958	8.30083	16.0984
SF45436_b60030	E	Small molecule metabolism%3B Degradation%3B amino acids	11.3185	10.1905	10.1827	312.561	353.873	67.619	20.5562	4.85937	18.8688
SF45436_b60040		FIG01074222: hypothetical protein	150.093	115.575	124.975	614.312	527.168	1265.36	10158.7	4637.96	1788.16
SF45436_b60050	V	protein secretion protein2C HlyD family	78.888	85.6796	84.1427	216.151	145.396	102.906	108.869	15.0039	56.4541
SF45436_b60060	U	CELL PROCESSES%3B Transport of small molecules%3B amino acids2C amines2C peptides	81.3249	85.2073	84.9629	238.434	229.299	111.374	124.696	18.7829	74.793
SF45436_b60070		hypothetical protein	91.8517	51.6205	65.1654	493.939	610.845	178.722	114.235	0	51.7024
SF45436_b60080	H	2-amino-3-ketobutyrate coenzyme A ligase (EC 2.3.1.29)	15.4815	13.0142	15.2173	165.598	191.061	38.4948	11.6717	0.680235	39.274
SF45436_b60090	TK	Phosphate regulon transcriptional regulatory protein PhoB (SphR)	35.7878	35.872	37.1818	278.539	346.345	68.7747	6.22972	0	6.04589
SF45436_b60100		hypothetical protein	9.71883	3.47724	3.49546	152.038	190.183	32.4538	54.3489	0	50.2335
SF45436_b60110		hypothetical protein	4.53465	4.32647	3.61313	145.515	208.611	31.819	10.5564	0	22.5367
SF45436_b60120	IQR	3-oxoacyl-[acyl-carrier protein] reductase (EC 1.1.1.100)	12.9225	10.5123	15.4988	130.078	142.124	35.0974	5.90642	0	8.64783
SF45436_b60130	EH	putative acetolactate synthase large subunit	19.127	19.0142	17.6818	136.351	119.381	48.1616	8.03728	0.25077	10.7791
SF45436_b60140	H	Glutamate-1-semialdehyde aminotransferase (EC 5.4.3.8)	21.4191	22.1975	25.3315	81.5317	84.835	30.7031	9.32959	0	28.6697
SF45436_b60150	K	AtrA transcriptional regulator	49.1416	42.1249	46.8122	139.094	142.823	102.067	49.3407	6.76001	147.553
SF45436_b60160	E	Putrescine transport ATP-binding protein PotA (TC 3.A.1.11.1)	22.6686	23.6105	26.3069	85.4725	95.8622	25.1091	7.33252	2.30331	24.3609
SF45436_b60170	E	Spermidine Putrescine ABC transporter permease component PotB (TC 3.A.1.11.1)	6.23129	6.17388	9.92996	44.8627	38.7838	15.6157	1.73442	0.974078	2.04394
SF45436_b60180	E	FIG01075765: hypothetical protein	9.24496	8.22455	11.9341	48.1081	52.96	17.9083	3.61646	5.07764	3.29324
SF45436_b60190	E	Nucleoside ABC transporter2C permease protein 1	25.4882	32.3928	26.8428	82.7379	98.667	30.6496	12.6897	0	10.5799
SF45436_b60200	L	FIG00804806: hypothetical protein	1.99031	2.11721	1.92205	158.569	166.031	33.0614	3.58209	0.464901	4.84803
SF45436_b60210		Cell processes%3B Transport of large molecules%3B uptake of DNA	2.20192	3.85153	2.53421	80.08	109.093	27.2592	5.79455	1.49156	13.0882
SF45436_b60220		conjugal transfer protein D	0.978633	0	0	4.18719	9.46761	1.91293	0.643839	0	0.252912
SF45436_b60230	U	Type IV secretion system protein VirD4	6.19442	4.53807	5.41056	79.6289	101.078	18.5947	10.261	0	7.83273
SF45436_b60240		Cbb3-type cytochrome oxidase2C subunit 1	6.14114	8.32625	8.18387	196.375	237.077	34.9592	20.4138	0	12.1955
SF45436_b60250		hypothetical protein	170.869	174.789	159.148	379.987	339.285	524.908	700.755	2.38649	424.133
SF45436_b60260	X	Mobile element protein	26.5139	31.5342	22.5727	108.004	122.662	37.8642	133.812	0	107.381
SF45436_b60270	K	Mobile element protein	4.76092	3.63388	3.65291	44.1352	78.1601	12.8218	12.9464	0	15.0927
SF45436_b60280		hypothetical protein	0.629121	0.600239	0.72406	127.859	140.539	20.4957	4.96676	0	60.4821
SF45436_b60290	S	FIG01074788: hypothetical protein	11.7436	17.7404	19.8982	179.351	128.53	37.8335	25.7536	0	258.139
SF45436_b60300		Miscellaneous%3B Unknown	34.0263	28.4421	36.0421	87.6089	41.3132	76.1247	92.7128	1.22384	431.584
SF45436_b60310	V	hypothetical protein	41.038	35.4602	36.0916	123.407	162.075	76.1808	111.052	0	498.664
SF45436_b60320		hypothetical protein	0	0	0	4.9154	13.4717	0.99805	0	0	0.791724
SF45436_b60330	L	Antirestriction protein	0.564596	0.538676	1.03968	142.042	86.7975	34.1384	1.63436	0	8.46282
SF45436_b60340		hypothetical protein	0	1.73265	5.01617	560.22	635.67	131.578	2.38951	0	5.2564
SF45436_b60350	U	ATPase provides energy for both assembly of type IV secretion complex and secretion of T-DNA complex (VirB11)	5.44476	4.48178	5.52918	103.462	107.414	28.3809	5.05706	0	5.18699
SF45436_b60360	U	Inner membrane protein forms channel for type IV secretion of T-DNA complex (VirB10)	8.66935	6.15952	7.85472	163.958	189.154	37.4974	9.46545	0	14.6821
SF45436_b60370	U	Forms the bulk of type IV secretion complex that spans outer membrane and periplasm (VirB9)	6.18084	6.36885	5.26404	93.8812	76.1033	24.1633	8.45801	0	11.5647
SF45436_b60380	U	Inner membrane protein forms channel for type IV secretion of T-DNA complex (VirB8)	3.1456	5.55221	5.24943	53.4988	65.8429	12.2974	3.31117	0	1.2194
SF45436_b60390		Lipoprotein of type IV secretion complex that spans outer membrane and periplasm (VirB7)	1.91472	1.46145	3.08512	3.27693	10.1038	3.49317	0	0	0
SF45436_b60400	U	Integral inner membrane protein of type IV secretion complex (VirB6)	4.06509	4.30941	4.02874	93.2455	65.1478	26.1924	1.18863	0	1.16729
SF45436_b60410		IncQ plasmid conjugative transfer protein TraG	0	1.72376	0	6.76392	6.35588	1.76578	1.18863	0	0
SF45436_b60420		Minor pilin of type IV secretion complex (VirB5)	4.08254	5.33774	3.8285	45.2863	47.0758	20.8862	1.98955	0	0.78153
SF45436_b60430	U	ATPase provides energy for both assembly of type IV secretion complex and secretion of T-DNA complex (VirB4)	4.88084	5.96912	5.31099	88.7536	61.2674	23.3599	1.92665	0	1.76592
SF45436_b60440	U	Inner membrane protein forms channel for type IV secretion of T-DNA complex (VirB3)	2.47234	2.94854	1.06704	6.61135	7.06673	1.20817	1.21991	0	0.479202
SF45436_b60450	U	Major pilus subunit of type IV secretion complex (VirB2)	0	2.0168	3.24379	6.02955	13.0137	5.05013	0.927128	0	0.364193
SF45436_b60460		Bores hole in peptidoglycan layer allowing type IV secretion complex assembly to occur (VirB1)	8.17857	7.95316	10.3179	61.9106	51.1804	23.775	5.17371	0	5.04017
SF45436_b60470	K	FIG01074598: hypothetical protein	76.3333	63.4919	67.9007	129.803	167.22	170.16	119.57	43.1841	92.0599
SF45436_b60480	K	hypothetical protein	57.1669	47.7473	48.3071	113.765	131.456	42.0741	22.491	0	21.0074
SF45436_b60490		hypothetical protein	16.0426	14.7058	17.7395	168.908	163.224	41.4012	13.6586	0	16.7464
SF45436_b60500		hypothetical protein	327.571	278.204	297.635	356	440.381	535.294	886.69	9.13975	141.803
SF45436_b60510		hypothetical protein	6.52422	6.2247	2.25263	434.072	453.298	67.165	28.3289	0	49.908
SF45436_b60520		hypothetical protein	18.6516	17.7953	21.4662	481.773	541.932	102.623	19.9969	0	48.202
SF45436_b60530	R	VapC toxin protein	750.959	788.222	755.16	444.123	570.205	1829.94	414.097	0	800.981
SF45436_b60540		hypothetical protein	379.612	336.974	388.241	608.608	810.255	646.187	1711.71	3.57974	656.913
SF45436_b60550	R	conserved hypothetical protein2C similar to SMa10599	260.13	241.024	277.583	112.931	118.86	173.255	34.6533	56.3368	15.2842
SF45436_b60560	M	Capsular polysaccharide export system protein KpsC	128.016	121.442	129.303	200.406	193.049	119.324	94.7423	20.4556	59.58
SF45436_b60570	GM	STRUCTURAL ELEMENTS%3B Cell Exterior%3B surface polysaccharides/antigens	76.2191	59.7716	70.8395	24.9276	36.1692	57.1646	62.9509	6.68589	19.485
SF45436_b60580	GM	Capsular polysaccharide ABC transporter2C ATP-binding protein KpsT	72.8636	58.5178	61.7426	66.1195	95.4898	37.7716	94.6092	24.0819	107.271
SF45436_b60590	M	Capsular polysaccharide export system inner membrane protein KpsE	429.499	387.422	371.031	149.045	163.21	410.51	205.531	1.2871	142.404
SF45436_b60600	M	glycosyltransferase( EC:2.4.- )	603.697	603.313	670.168	184.902	221.962	108.125	153.799	0	46.5452
SF45436_b60610		hypothetical protein	395.175	375.377	414.062	144.056	153.551	137.052	95.9098	0	39.2898
SF45436_b60620		hypothetical protein	120.791	105.642	125.262	67.2941	120.62	43.4508	240.888	0	139.174
SF45436_b60630		hypothetical protein	40.1467	24.2329	29.2318	134.964	162.851	28.8274	32.3417	0	54.2055
SF45436_b60640		hypothetical protein	75.0285	95.8603	83.3473	298.686	374.114	130.929	49.7902	0	141.968
SF45436_b60650		Mlr0581 protein	65.9878	74.8297	83.3473	99.8944	123.94	40.8091	14.7163	0	9.17709
SF45436_b60660		hypothetical protein	193.552	194.211	207.743	140.969	142.301	241.454	175.983	0	127.243
SF45436_b60670		hypothetical protein	7.31205	5.07371	10.7106	190.557	229.171	47.6428	21.8662	0	28.8606
SF45436_b60680	Q	hemolysin-type calcium binding protein	52.3909	54.3962	55.7828	102.191	116.301	45.2714	38.2463	0.569342	39.8947
SF45436_b60690		hypothetical protein	51.0057	56.6912	76.2532	255.356	311.699	47.966	68.4968	0	86.9715
SF45436_b60700	M	hypothetical protein	545.44	540.649	716.662	391.376	405.417	169.813	669.096	0	349.494
SF45436_b60710	M	Capsular polysaccharide export system protein KpsC	71.5848	62.2578	81.3298	142.437	121.605	53.8947	31.5761	0	20.9015
SF45436_b60720	M	Capsular polysaccharide export system protein KpsC	51.1094	54.2548	63.962	91.7171	103.167	50.178	33.2983	13.7139	36.6245
SF45436_b60730	GM	STRUCTURAL ELEMENTS%3B Cell Exterior%3B surface polysaccharides/antigens	69.9918	79.5516	93.7995	125.616	92.9547	41.0132	33.3766	3.34109	9.22623
SF45436_b60740	O	CONSERVED HYPOTHETICAL SIGNAL PEPTIDE PROTEIN	13.2535	10.8843	14.4812	186.27	178.827	34.9793	43.4867	2.72742	17.2558
SF45436_b60750		Miscellaneous%3B Unknown	22.1322	27.5802	15.5951	328.533	314.616	124.782	46.3564	88.1166	60.4654
SF45436_b60760		hypothetical protein	15.0209	14.3313	16.3447	356.982	394.877	67.2639	89.4787	92.1296	89.6367
SF45436_b60770	O	peptidase S8 and S53 subtilisin kexin sedolisin	3.58394	3.67747	4.28043	109.076	114.186	31.3706	29.7179	28.3081	28.6252
SF45436_b60780		hypothetical protein	14.2507	9.06428	11.8453	179.532	240.22	76.861	252.096	37.004	314.065
SF45436_b60790	F	Formyltetrahydrofolate deformylase (EC 3.5.1.10)	5.25476	4.89957	5.63539	141.541	115.537	30.6587	10.6855	7.28082	4.99994
SF45436_b60800	E	Glutamine synthetase type I (EC 6.3.1.2)	2.74735	2.54413	3.62694	84.877	80.0207	20.0068	2.12644	109.363	3.80064
SF45436_b60810	E	Glutamate synthase [NADPH] large chain (EC 1.4.1.13)	7.23702	6.90478	6.86468	139.17	89.1078	42.594	6.27852	1449.35	21.0459
SF45436_b60820	E	Glutamate synthase [NADPH] putative GlxC chain (EC 1.4.1.13)	5.69231	6.01811	5.84307	95.7751	61.158	23.8573	6.68018	5.00225	18.8458
SF45436_b60830	E	Glutamine amidotransferase protein GlxB (EC 2.4.2.-)	9.56597	12.0207	14.9032	152.236	121.477	37.8532	18.5733	32.7155	47.1522
SF45436_b60840	K	Transcriptional regulator2C MerR family	35.2308	29.6943	37.6381	143.303	125.885	44.0574	25.3609	0	15.8416
SF45436_b60850	K	HTH-type transcriptional regulator glxA	4.58109	3.85045	6.40221	153.072	96.5041	34.9657	2.87037	0	4.341
SF45436_b60860	E	Sarcosine oxidase beta subunit (EC 1.5.3.1)	3.04151	2.90187	4.47285	180.38	180.857	44.8093	4.55783	7.89774	104.935
SF45436_b60870	E	Sarcosine oxidase delta subunit (EC 1.5.3.1)	0	1.80072	0.72406	47.1059	47.584	11.4776	0.827793	0	13.3321
SF45436_b60880	E	Sarcosine oxidase alpha subunit (EC 1.5.3.1)	3.95811	3.57227	3.16007	172.556	158.374	41.3564	2.81517	1.44929	13.5282
SF45436_b60890	E	Sarcosine oxidase gamma subunit (EC 1.5.3.1)	3.16681	4.72098	3.8725	164.288	110.362	32.4983	1.82301	0	3.88746
SF45436_b60900		hypothetical protein	2.88777	3.85727	7.31182	28.418	39.62	12.7947	47.8763	0	571.067
SF45436_b60910		hypothetical protein	6.07427	8.11357	6.52486	333.531	292.754	71.2401	47.4221	0	364.612
SF45436_b60920	O	Serine protease precursor MucD/AlgY associated with sigma factor RpoE	38.8753	34.7043	35.6126	182.538	159.89	77.9451	49.1773	10.7465	443.976
SF45436_b60930		hypothetical protein	1.19426	1.13944	0.687243	396.009	336.107	80.1485	4.71421	0	15.4319
SF45436_b60940	R	OsmC/Ohr family protein	76.7788	69.3131	71.3074	238.063	202.577	107.968	25.2563	24.6878	17.7073
SF45436_b60950	G	ABC transporter2C permease protein	13.9023	16.7243	20.87	126.539	84.7528	50.7489	1.8179	0.701909	1.60673
SF45436_b60960	K	Transcriptional regulator2C TetR family	43.2378	34.6319	37.4756	124.854	158.68	88.5744	43.3128	33.2662	22.5322
SF45436_b60970	EM	4-hydroxy-tetrahydrodipicolinate synthase (EC 4.3.3.7)	3.4285	4.85025	3.12949	207.645	256.613	45.7562	1.8667	12.493	4.64407
SF45436_b60980	C	D-2-hydroxyglutarate dehydrogenase	2.5552	3.17665	3.65372	197.451	218.869	45.6076	0.91694	2.20291	3.2017
SF45436_b60990	G	TRAP-type C4-dicarboxylate transport system2C small permease component	1.59235	0.379812	1.37449	39.6009	57.0682	3.63132	2.88091	0	3.29214
SF45436_b61000	G	TRAP-type C4-dicarboxylate transport system2C large permease component	2.46945	1.9634	1.98947	130.664	134.364	24.8859	0.974784	0	1.27638
SF45436_b61010	G	TRAP-type C4-dicarboxylate transport system2C periplasmic component	6.2172	7.21699	6.32062	82.0196	62.3343	19.9845	2.18148	1.26344	3.37414
SF45436_b61020	K	Transcriptional regulator2C GntR family	105.536	88.7393	103.08	59.9605	73.2621	73.0484	54.1855	60.4577	26.8694
SF45436_b61030		HYPOTHETICAL/UNKNOWN PROTEIN	90.9843	90.0707	63.3798	477.827	506.588	151.103	24.7534	125.117	115.799
SF45436_b61040	T	GGDEF domain/EAL domain protein	24.9787	31.2896	22.8812	104.814	104.91	22.7337	8.49619	3.91354	18.561
SF45436_b61050		GGDEF family protein	77.0367	91.6643	59.2963	89.2256	120.487	68.4178	15.7534	9.97141	9.84032
SF45436_b61060		hypothetical protein	579.106	586.553	401.419	175.234	296.68	406.88	91.5539	50.1163	83.0816
SF45436_b61070		hypothetical protein	22.1823	23.0314	30.0351	312.643	281.159	60.3635	5.15071	5.30331	5.39545
SF45436_b61080	V	Organic hydroperoxide resistance protein	84.8741	80.2137	87.2382	50.2463	43.1911	14.6078	3.16066	1.08477	8.69097
SF45436_b61090		hypothetical protein	2.56224	4.27806	3.68612	221.997	234.359	56.7618	5.05706	0	1.98651
SF45436_b61100		Adenylyl cyclase CyaC (EC 4.6.1.1)	21.4847	19.2354	22.969	194.741	193.969	45.6449	4.2873	0	6.21023
SF45436_b61110	K	Transcriptional regulator2C TetR family	24.9551	20.8333	26.398	164.085	172.676	99.7114	18.8323	0	75.9684
SF45436_b61120	GER	Permease of the drug/metabolite transporter (DMT) superfamily	10.1708	13.5054	13.5158	105.652	99.9632	30.7435	7.72607	0	32.6256
SF45436_b61130	K	Organic hydroperoxide resistance transcriptional regulator	71.7198	66.6265	68.0616	273.214	264.847	191.839	24.5579	0	89.314
SF45436_b61140	V	Organic hydroperoxide resistance protein	53.9138	56.0223	52.2201	227.25	248.349	52.1708	1.05355	0	17.6579
SF45436_b61150	O	Peptide methionine sulfoxide reductase MsrB (EC 1.8.4.12)	6.38558	11.1344	6.33552	82.4353	90.2435	16.0686	0.579455	8.94934	11.0396
SF45436_b61160		FIG01074338: hypothetical protein	240.9	296.362	321.6	167.183	172.909	59.3302	24.4425	5.00662	14.4404
SF45436_b61170	O	Membrane protease family protein y2843	28.1846	33.1796	37.1466	135.422	145.129	50.5013	26.6176	14.7808	18.8558
SF45436_b61180		Mlr2623 protein	19.786	22.6213	22.3875	81.2632	84.4375	30.897	28.5608	6.78623	20.4967
SF45436_b61190	EM	5-dehydro-4-deoxyglucarate dehydratase (EC 4.2.1.41)	16.3532	16.5449	18.5684	171.636	155.407	46.0533	10.9754	8.92146	972.487
SF45436_b61200	C	Aconitate hydratase (EC 4.2.1.3)	9.83742	8.43196	10.8157	183.419	151.443	45.6497	6.68248	0.325061	7.813
SF45436_b61210	K	miscellaneous%3B not classified regulator	67.9536	67.6825	71.0609	111.393	96.841	144.89	21.3711	17.9593	18.3331
SF45436_b61220	R	Tricarboxylate transport membrane protein TctA	2.18431	1.47899	1.62189	167.772	150.958	41.5029	1.48341	4.58206	1.71171
SF45436_b61230		Tricarboxylate transport protein TctB	0.445959	0	0.769886	38.6387	23.9251	9.29829	1.76037	0	1.95927
SF45436_b61240	C	Tricarboxylate transport protein TctC	5.56275	6.86836	8.53628	298.211	304.861	54.2964	6.31481	12.4127	11.9519
SF45436_b61250	S	hypothetical protein	5.76504	4.88922	5.52918	284.348	230.978	53.4229	20.6497	31.2413	95.0213
SF45436_b61260	K	Transcriptional regulator2C GntR family	34.7922	35.4265	33.9857	122.28	97.1975	64.3887	47.3182	69.5152	152.704
SF45436_b61270	K	Transcriptional regulator2C LysR family	38.3192	38.9609	35.9397	195.275	176.453	74.8278	35.0683	8.36821	35.1186
SF45436_b61280	QV	putative cytochrome P450 hydroxylase	3.39789	1.79157	4.01357	170.825	151.307	49.9886	1.76484	2.9074	7.441
SF45436_b61290	C	Ferredoxin2C 2Fe-2S	1.31704	0.628287	0.757894	44.3764	61.9698	12.872	0.433238	1.33822	0.680735
SF45436_b61300	I	Ferredoxin reductase	3.10599	2.20138	3.88111	194.783	148.134	47.298	1.51797	2.52475	2.70622
SF45436_b61310	R	Phosphohydrolase (MutT/nudix family protein)	19.6195	21.738	20.8807	180.074	125.053	35.4636	10.5482	0	20.9357
SF45436_b61320	K	Transcriptional regulator2C AsnC family	58.5684	51.5976	58.3675	142.578	118.414	55.2678	41.3369	20.0648	26.4446
SF45436_b61330	T	HIPA PROTEIN	14.7145	14.1192	15.5802	51.2656	50.8774	20.4898	4.86798	1.36696	5.43248
SF45436_b61340	K	FIG01143438: hypothetical protein	20.0259	24.7677	17.9262	104.724	110.241	25.6131	13.6629	0	6.13378
SF45436_b61350		hypothetical protein	12.4523	11.8806	13.2828	302.777	278.864	84.6966	113.493	0	72.5247
SF45436_b61360	R	Signal transduction response regulator / Disease resistance domain-containing protein	10.2657	7.46964	10.3897	116.985	125.485	30.2945	24.8601	0	9.74485
SF45436_b61370	S	Conserved protein	2.70313	1.97726	3.73326	175.99	184.642	36.6343	7.82487	0	6.10093
SF45436_b61380	J	FIG00820054: hypothetical protein	3.47101	3.56004	3.6952	136.073	136.456	33.1323	18.1544	0	36.5987
SF45436_b61390		hypothetical protein	8.28959	7.41471	4.77028	33.2512	41.9208	30.3818	31.3588	0	22.4943
SF45436_b61400		long-chain acyl-CoA synthetase	16.1774	15.2632	21.5149	252.257	275.07	149.443	83.2523	0.730558	93.7426
SF45436_b61410	X	Mobile element protein	11.3521	8.59008	13.9663	157.648	148.728	40.299	8.88498	0	14.5171
SF45436_b61420	E	Histidine ABC transporter2C ATP-binding protein HisP (TC 3.A.1.3.1)	15.0989	10.9016	16.125	122.803	100.013	28.3616	28.9951	8.29282	118.398
SF45436_b61430	ET	Lysine-arginine-ornithine-binding periplasmic protein precursor (TC 3.A.1.3.1)	29.0379	28.0987	33.895	87.7347	77.4623	34.6121	26.4376	27.9667	76.2529
SF45436_b61440	E	Histidine ABC transporter2C permease protein HisQ (TC 3.A.1.3.1)	7.45548	4.46318	8.41231	125.72	109.026	24.5744	2.3082	4.15903	11.9383
SF45436_b61450	E	ABC transporter2C permease protein	1.53177	1.02302	1.23405	77.991	40.954	16.9668	1.2093	2.49025	2.69186
SF45436_b61460	E	Methionine gamma-lyase (EC 4.4.1.11)	1.15782	1.49919	1.61809	139.593	98.919	29.7447	4.02626	0.336125	21.1164
SF45436_b61470	E	Homocysteine S-methyltransferase (EC 2.1.1.10)	3.4882	4.77021	4.01459	192.03	177.32	44.3951	7.1906	0.945145	24.9406
SF45436_b61480	G	Putative transport protein	2.13743	2.95348	2.88412	238.88	192.003	51.3849	2.4245	0.299559	2.01906
SF45436_b61490	K	Transcriptional regulator2C LysR family	12.2441	14.878	14.4907	349.418	313.303	91.369	16.5667	7.98105	55.4648
SF45436_b61500	T	FIG01074642: hypothetical protein	19.1812	12.3249	12.3144	146.552	137.022	34.0076	2.74705	0	4.31636
SF45436_b61510		conserved hypothetical protein	97.5911	89.2462	71.771	245.051	409.432	258.522	44.993	30.6287	25.513
SF45436_b61520	T	FIG01076433: hypothetical protein	34.9975	29.2355	33.8342	64.8876	71.1353	28.5799	40.5235	61.6378	19.5764
SF45436_b61530	TK	two-component response regulator	69.8151	75.0904	75.1428	169.754	142.133	142.153	79.3163	79.4767	34.4981
SF45436_b61540		glycine-rich cell wall protein	129.097	115.884	118.523	373.158	355.785	178.504	526.453	379.502	316.95
SF45436_b61550		hypothetical protein	162.542	166.539	152.974	447.078	387.311	126.253	163.301	45.5603	92.2899
SF45436_b61560	Q	Poly(3-hydroxyalkanoate) depolymerase (EC 3.1.1.-)	34.1009	37.6313	39.9563	194.247	168.204	72.0109	103.39	26.3001	200.678
SF45436_b61570	S	Transcriptional regulator2C ArsR family	29.8998	27.8637	25.0753	454.696	427.266	203.274	333.034	269.422	177.544
SF45436_b61580	T	Adenylate cyclase (EC 4.6.1.1) / Guanylate cyclase (EC 4.6.1.2)	14.1916	9.1845	10.8507	378.758	485.808	102.684	54.3219	50.0155	33.4955
SF45436_b61590	T	FIG01075569: hypothetical protein	11.5898	9.13227	9.75525	97.6965	103.452	25.3972	26.0992	0.468705	34.5417
SF45436_b61600	TK	putative two-component response regulator	7.48264	7.88278	5.38239	107.718	76.7768	47.3323	76.0984	0	77.5119
SF45436_b61610	TK	putative two-component response regulator	5.49471	3.08379	6.3239	71.2206	113.138	23.1657	31.046	0	42.0994
SF45436_b61620	P	Arylsulfatase (EC 3.1.6.1)	2.45196	3.13971	3.34181	148.944	158.67	33.1294	11.2919	0	14.5077
SF45436_b61630		FIG068086: hypothetical protein	4.32474	3.52236	6.67696	75.1437	68.0926	21.5806	18.8757	0.428711	9.15935
SF45436_b61640	O	Sulfatase modifying factor 1 precursor (C-alpha-formyglycine- generating enzyme 1)	3.84336	4.88922	6.26641	143.887	105.536	32.6937	19.1045	0	18.4856
SF45436_b61650		FIG01075297: hypothetical protein	494.202	459.735	470.764	372.396	458.674	553.092	818.538	0	311.356
SF45436_b61660	R	FIG01075942: hypothetical protein	7.30592	5.65386	8.50186	155.949	155.353	34.6972	12.497	0.32993	6.29366
SF45436_b61670		hypothetical protein	2.65178	0.361434	1.74397	34.8482	47.3103	9.87318	2.99074	0	1.17482
SF45436_b61680	S	putative membrane protein	13.6151	8.97249	14.862	82.2758	73.8206	40.7888	19.2074	0	6.38426
SF45436_b61690		hypothetical protein	8.80769	4.48178	9.79894	154.507	155.441	32.5198	19.3152	0	5.4629
SF45436_b61700	R	Adenylate cyclase (EC 4.6.1.1)	52.5476	44.438	50.3062	201.837	202.505	93.2212	112.041	0	43.8266
SF45436_b61710		Miscellaneous%3B Unknown	8.45539	13.4453	8.92042	174.103	183.431	46.3694	14.3705	0	7.46596
SF45436_b61720	O	hypothetical protein	4.46417	3.79877	4.86013	107.634	117.361	39.1495	7.30272	0	3.99116
SF45436_b61730	O	membrane protein2C putative	3.28962	2.63237	3.78605	180.251	156.044	47.9845	5.58511	0	1.64545
SF45436_b61740		FIG00801583: hypothetical protein	6.17221	5.78462	7.04078	131.575	123.844	42.0666	18.327	0	35.3465
SF45436_b61750		hypothetical protein	21.8858	22.9182	20.2737	122.19	166.192	42.4322	23.1782	0	52.1458
SF45436_b61760	M	Capsular polysaccharide biosynthesis/export periplasmic protein WcbA%3B Capsular polysaccharide export system protein KpsC	26.2855	38.2089	38.1715	182.535	160.25	50.035	141.785	0	473.024
SF45436_b61770	S	Cupin domain-containing protein	6.25398	3.77902	6.47798	97.668	70.4036	28.2525	15.0864	22.8764	10.7749
SF45436_b61780	K	Transcriptional regulator2C AraC family	44.849	38.7688	40.0498	147.271	155.685	63.2323	88.8735	82.1363	76.6928
SF45436_b61790	K	probable transcriptional regulator protein2C AraC family	69.2326	50.3223	62.5891	90.7062	117.094	37.9027	42.5832	71.1785	43.5126
SF45436_b61800	R	Coenzyme PQQ synthesis protein E	68.3892	60.1266	88.9006	119.503	97.2628	26.515	50.0748	3.82859	16.2621
SF45436_b61810		Coenzyme PQQ synthesis protein D	12.9419	12.3478	17.3774	9.22891	13.2792	3.74778	9.93352	2.92223	1.11488
SF45436_b61820	H	Pyrroloquinoline-quinone synthase (EC 1.3.3.11)	99.3618	77.9935	124.651	66.5371	50.3505	26.5419	68.2671	6.15267	9.17596
SF45436_b61830	P	Coenzyme PQQ synthesis protein B	271.068	229.323	330.914	92.2284	93.7701	35.9429	263.5	5.65221	27.3744
SF45436_b61840		Coenzyme PQQ synthesis protein A	6190.11	5254.3	6672.53	431.06	392.475	466.352	2528.46	158.262	1025.17
SF45436_b61850		hypothetical protein	10.7224	10.2302	9.6961	447.301	476.898	101.801	14.1085	0	5.93793
SF45436_b61860	G	Quino(hemo)protein alcohol dehydrogenase2C PQQ-dependent (EC 1.1.99.8)	461.051	419.397	633.613	164.303	167.918	100.395	440.898	19.6916	96.8915
SF45436_b61870	TK	Transcriptional regulator2C LuxR family	108.47	87.1716	129.718	128.535	100.797	83.8196	148.11	48.1259	24.4055
SF45436_b61880	S	GfdT	25.1265	26.3617	39.0037	201.814	190.471	68.0498	37.1793	17.081	16.5458
[truncated: 4,854 more rows]
